# Supplementary material for: Integrated Metabolomic and Transcriptomic Analysis Reveals the Roles of Cutin, Suberin, and Flavonoid Metabolism in Apple Peel Deterioration Under Non-Bagging Cultivation
Source: Plants (Basel). 2025 Oct 31;14(21):3339. doi: 10.3390/plants14213339 (PMC12608986; doi:10.3390/plants14213339)
Supplement: Supplementary file 1 [file plants-14-03339-s001.zip]

Archive with 1 entries (1 files):
- plants-3925236-supplementary.xlsx
