# Supplementary material for: Integrated Metabolomic and Transcriptomic Analysis Reveals the Roles of Cutin, Suberin, and Flavonoid Metabolism in Apple Peel Deterioration Under Non-Bagging Cultivation
Source: Plants (Basel). 2025 Oct 31;14(21):3339. doi: 10.3390/plants14213339 (PMC12608986; doi:10.3390/plants14213339)
Supplement: Supplementary file 1 [file plants-14-03339-s001.zip › plants-3925236-supplementary.xlsx]

## Sheet: Table S1.
Supplemental Table S1 . Identification of total metabolites in nonbagging and bagging apple peels.
ID	m/z	Retention time (min)	Ion mode	Metabolites	Compound ID	Super Class	Class	Sub Class	level	kegg	Score	Fragmentation Score	Adducts	Formula	Mass Error (ppm)	QC1-1	QC1-2	QC1-3	QC1-4	bagging-1	bagging-2	bagging-3	bagging-4	bagging-5	bagging-6	nobagging-1	nobagging-2	nobagging-3	nobagging-4	nobagging-5	nobagging-6
0.78_449.1079m/z	449.108	0.781	pos	Luteolin 4'-glucoside	49082	Phenylpropanoids and polyketides	Flavonoids	Flavonoid glycosides	*		59.6	99.8	M+H	C21H20O11	0.245551	2.43627e+06	2.27888e+06	2.06909e+06	2.04029e+06	1.82341e+06	3.0304e+06	2.21122e+06	2.38597e+06	2.5329e+06	900073	3.79964e+06	3.45049e+06	3.85485e+06	3.04816e+06	2.91315e+06	2.6931e+06
10.26_564.3310m/z	564.331	10.263	neg	LysoPC(0:0/18:2(9Z,12Z))	HMDB0061700	Lipids and lipid-like molecules	Glycerophospholipids	Glycerophosphocholines			59.4	99.2	M+FA-H	C26H50NO7P	0.677849	318330	343974	324404	335039	317436	347202	336829	318914	350999	325174	251271	271878	271800	262515	253702	274509
4.86_448.1008n	449.108	4.86162	pos	Quercitrin	HMDB0033751	Phenylpropanoids and polyketides	Flavonoids	Flavonoid glycosides	**	C01750	59	96.8	M+H, M+Na	C21H20O11	0.614806	1.11748e+07	1.06874e+07	1.0514e+07	1.0188e+07	1.16746e+07	1.22752e+07	1.23378e+07	9.27856e+06	1.29028e+07	1.14916e+07	1.16843e+07	1.116e+07	1.15526e+07	1.17571e+07	1.18094e+07	1.13648e+07
4.22_382.1839n	427.182	4.21768	neg	1,2,10-Trihydroxydihydro-trans-linalyl oxide 7-O-beta-D-glucopyranoside	HMDB0033237	Organic oxygen compounds	Organooxygen compounds	Carbohydrates and carbohydrate conjugates	*		58.8	95.2	M-H2O-H, M+FA-H	C16H30O10	-0.0696662	8.60146e+06	8.43472e+06	8.86107e+06	8.5068e+06	6.17114e+06	6.18982e+06	6.28822e+06	6.96176e+06	6.16825e+06	6.5334e+06	1.11464e+07	1.13693e+07	1.13123e+07	1.08928e+07	1.06373e+07	1.03687e+07
4.76_245.0931m/z	245.093	4.76122	neg	N-Acetyltryptophan	HMDB0013713	Organic acids and derivatives	Carboxylic acids and derivatives	Amino acids, peptides, and analogues			58.8	96.8	M-H	C13H14N2O3	-0.327178	344311	349022	350087	379190	429454	478779	454865	445977	425002	466410	260301	265980	269576	274747	275158	301967
0.74_134.0216n	133.014	0.739483	neg	Malic acid	118	Organic acids and derivatives	Hydroxy acids and derivatives	Beta hydroxy acids and derivatives	**	C00149	58.7	94.7	M-H2O-H, M-H	C4H6O5	0.818792	2.85074e+07	2.92691e+07	3.0129e+07	3.06225e+07	3.58301e+07	3.31958e+07	3.62689e+07	3.70097e+07	3.41215e+07	3.50726e+07	2.4156e+07	2.53581e+07	2.44974e+07	2.60408e+07	2.69014e+07	2.59138e+07
4.81_434.0853n	435.093	4.80862	pos	Quercetin-3-Arabinoside	5481224	Unclassified	Unclassified	Unclassified	*		58.7	95.6	M+H, M+Na	C20H18O11	0.838875	2.39423e+07	2.34078e+07	2.29848e+07	2.28301e+07	1.81362e+07	2.03862e+07	1.9112e+07	1.51618e+07	1.98449e+07	1.84684e+07	3.29753e+07	2.88033e+07	3.08325e+07	2.96716e+07	2.98528e+07	2.85956e+07
4.82_433.0776m/z	433.078	4.81547	neg	Guaijaverin	50584	Phenylpropanoids and polyketides	Flavonoids	Flavonoid glycosides	*		58.7	94.4	M-H	C20H18O11	0.0293472	2.07682e+07	2.1425e+07	2.08835e+07	2.13804e+07	1.4559e+07	1.68609e+07	1.58181e+07	1.25224e+07	1.66106e+07	1.69988e+07	2.68126e+07	2.53806e+07	2.52529e+07	2.50901e+07	2.48969e+07	2.55234e+07
5.80_493.2293m/z	493.229	5.79778	neg	L-Linalool 3-[xylosyl-(1->6)-glucoside]	HMDB0030421	Lipids and lipid-like molecules	Fatty Acyls	Fatty acyl glycosides	*		58.7	95.6	M+FA-H	C21H36O10	0.469135	369653	365607	372596	376509	237671	266114	257024	239920	245797	255186	571906	531905	589203	485294	434643	473093
0.80_365.1058m/z	365.106	0.796517	pos	Sucrose	HMDB0000258	Organic oxygen compounds	Organooxygen compounds	Carbohydrates and carbohydrate conjugates	**	C00089	58.6	94.7	M+Na	C12H22O11	0.941763	7.33226e+07	7.43858e+07	7.31052e+07	7.31331e+07	7.80318e+07	7.92454e+07	8.48945e+07	9.4435e+07	8.03566e+07	7.84893e+07	7.56077e+07	7.62743e+07	7.91256e+07	7.90514e+07	7.25172e+07	8.40331e+07
4.02_578.1427n	577.135	4.01872	neg	Procyanidin B3	HMDB0033974	Phenylpropanoids and polyketides	Flavonoids	Biflavonoids and polyflavonoids	*		58.6	95.2	M-H, 2M-H	C30H26O12	0.447403	4.68267e+06	4.49223e+06	4.50603e+06	4.50991e+06	3.40092e+06	5.10603e+06	4.37196e+06	5.7639e+06	3.91642e+06	4.66513e+06	6.15448e+06	5.40443e+06	5.26109e+06	6.01666e+06	5.73672e+06	4.95035e+06
10.56_495.3327n	496.34	10.5587	pos	LysoPC(16:0/0:0)	HMDB0010382	Lipids and lipid-like molecules	Glycerophospholipids	Glycerophosphocholines	**	C04230	58.5	95	M+H, M+Na	C24H50NO7P	0.362883	1.18951e+06	1.1471e+06	1.1071e+06	1.13103e+06	1.38567e+06	1.39012e+06	1.35717e+06	1.35414e+06	1.33924e+06	1.22557e+06	931345	893582	966423	859013	920381	1.06123e+06
10.63_566.3467m/z	566.347	10.632	neg	LysoPC(0:0/18:1(9Z))	HMDB0061701	Lipids and lipid-like molecules	Glycerophospholipids	Glycerophosphocholines			58.5	96	M+FA-H	C26H52NO7P	0.644535	49330.3	42906	48269.4	42491.3	31203.2	37478.8	35911	27070.5	34718.9	24039	32993.6	36918.3	33819.8	34823.9	38745.6	34549.2
5.05_436.1370n	481.135	5.05168	neg	Phlorizin	HMDB0036634	Phenylpropanoids and polyketides	Flavonoids	Flavonoid glycosides	**	C01604	58.5	95.8	M-H, M+FA-H, 2M-H	C21H24O10	0.208736	7.56938e+06	7.56514e+06	7.67665e+06	7.82192e+06	6.30575e+06	9.86588e+06	6.82306e+06	7.31571e+06	7.13272e+06	7.70127e+06	9.55956e+06	8.29423e+06	8.45115e+06	8.30314e+06	8.17564e+06	6.7785e+06
0.66_147.0532n	146.046	0.6614	neg	L-Glutamic acid	HMDB0000148	Organic acids and derivatives	Carboxylic acids and derivatives	Amino acids, peptides, and analogues	**	C00025	58.4	98.7	M-H, 2M-H, M-H2O-H	C5H9NO4	0.421778	1.08436e+06	1.28858e+06	1.29098e+06	1.4084e+06	1.13664e+06	1.14408e+06	1.09626e+06	1.25381e+06	1.05239e+06	1.21755e+06	1.34001e+06	1.41663e+06	1.42708e+06	1.40402e+06	1.54962e+06	1.29534e+06
10.27_519.3330n	520.34	10.2712	pos	LysoPC(18:2(9Z,12Z)/0:0)	HMDB0010386	Lipids and lipid-like molecules	Glycerophospholipids	Glycerophosphocholines			58.4	94.6	M+H, M+Na	C26H50NO7P	0.903882	1.18148e+06	1.13092e+06	1.15536e+06	1.15173e+06	1.21284e+06	1.25361e+06	1.22071e+06	1.18878e+06	1.28038e+06	1.12847e+06	895769	912551	896709	910657	865330	1.11429e+06
4.72_550.0962n	551.103	4.72232	pos	Quercetin 3-O-malonylglucoside	5282159	Benzenoids	Naphthalenes	Phenylnaphthalenes	**	C12638	58.4	95	M+H, M+Na	C24H22O15	0.59023	469144	435460	439010	421776	283638	409012	272801	278382	333529	323228	908776	534606	553078	641349	618622	533426
1.08_192.0272n	191.02	1.08052	neg	Citric acid	HMDB0000094	Organic acids and derivatives	Carboxylic acids and derivatives	Tricarboxylic acids and derivatives	**	C00158	58.3	93.4	M-H2O-H, M-H	C6H8O7	0.925634	1.71281e+06	1.78374e+06	1.66816e+06	1.62987e+06	1.41505e+06	1.38228e+06	1.69021e+06	1.38633e+06	1.45088e+06	1.42893e+06	477938	448860	440893	487720	487301	474466
3.72_578.1427n	579.15	3.71513	pos	Procyanidin B1	HMDB0029754	Phenylpropanoids and polyketides	Flavonoids	Biflavonoids and polyflavonoids	*		58.3	94.6	M+H, M+Na	C30H26O12	0.525945	2.52635e+06	2.38377e+06	2.31313e+06	2.37758e+06	2.05183e+06	2.9976e+06	2.51409e+06	3.41064e+06	2.4661e+06	2.49753e+06	3.31198e+06	2.81558e+06	2.79925e+06	3.04606e+06	3.12898e+06	2.59856e+06
3.70_578.1428n	577.136	3.70408	neg	Procyanidin B2	HMDB0033973	Phenylpropanoids and polyketides	Flavonoids	Biflavonoids and polyflavonoids	*	C17639	58.2	94.2	M-H, 2M-H	C30H26O12	0.65861	2.02323e+06	1.98204e+06	2.04524e+06	2.06358e+06	1.57884e+06	2.34749e+06	1.91625e+06	2.72474e+06	1.81323e+06	2.17997e+06	2.97749e+06	2.56823e+06	2.42421e+06	2.62348e+06	2.64541e+06	2.26421e+06
1.15_312.0951m/z	312.095	1.15023	neg	Adenosine	HMDB0000050	Nucleosides, nucleotides, and analogues	Purine nucleosides	Unclassified	**	C00212	58.1	94.3	M+FA-H	C10H13N5O4	0.533049	96185.6	105807	103568	104251	92950.6	87249.6	88871.4	94707.1	95373.6	91820	69294.6	83272.2	83886.3	81890.7	89186	86858.9
5.06_418.0902n	419.097	5.05943	pos	Kaempferol 3-O-arabinoside	HMDB0029261	Phenylpropanoids and polyketides	Flavonoids	Flavonoid glycosides	*		58.1	94.7	M+H, M+Na	C20H18O10	0.430967	359006	349752	336138	329483	291297	344275	318164	241203	317127	305592	479805	435779	466867	430069	423925	413460
8.04_329.2334m/z	329.233	8.04408	neg	9S,10S,11R-trihydroxy-12Z-octadecenoic acid	74943	Lipids and lipid-like molecules	Fatty Acyls	Octadecanoids			58.1	95.1	M-H	C18H34O5	0.257432	205381	205205	207177	213913	2703.31	3366.61	1788.06	1165.5	2354.2	1253.21	2272.71	1418.03	1484.18	1071.65	1028.84	802.563
11.48_568.3621m/z	568.362	11.4792	neg	LysoPC(0:0/18:0)	HMDB0011128	Lipids and lipid-like molecules	Glycerophospholipids	Glycerophosphocholines			58	97.8	M+FA-H	C26H54NO7P	0.167697	49559.5	55189.1	51100.8	49805.1	63474.1	64479.8	64145.7	55295.2	69846.4	59972.6	40956.7	45219.5	50274.9	43474.6	46953.1	48307.6
10.23_476.2784m/z	476.278	10.2257	neg	LysoPE(18:2(9Z,12Z)/0:0)	HMDB0011507	Lipids and lipid-like molecules	Glycerophospholipids	Glycerophosphoethanolamines			57.9	92.5	M-H	C23H44NO7P	0.388114	155163	155742	157131	167464	115405	120385	117108	119905	116504	103090	105476	100044	96232.2	98996.6	94607.5	99206
14.54_731.5551n	732.562	14.5392	pos	Araliacerebroside	HMDB0033621	Lipids and lipid-like molecules	Sphingolipids	Glycosphingolipids	*		57.9	94.8	M+H, M+Na	C40H77NO10	0.418509	152174	154227	165529	154855	173001	189429	196516	202801	213801	177082	195870	220865	213969	233201	185418	188860
15.04_713.5442n	714.551	15.0424	pos	Soyacerebroside I	HMDB0032677	Lipids and lipid-like molecules	Sphingolipids	Glycosphingolipids	*		57.9	92.5	M+H, M+K, M+Na, M+H-H2O	C40H75NO9	0.0253844	562619	733218	690809	705399	752264	747115	896546	924359	935416	908315	747458	781000	780094	781213	612934	719489
12.53_264.2454n	282.279	12.5338	pos	2E,13Z-Octadecadienal	LMFA06000234	Lipids and lipid-like molecules	Fatty Acyls	Fatty aldehydes			57.8	91.1	M+H, M+NH4, M+H-H2O	C18H32O	0.252881	1.88386e+08	1.8246e+08	1.856e+08	1.87062e+08	1.88751e+08	2.16644e+08	1.99361e+08	2.48343e+08	2.23374e+08	2.04208e+08	1.75183e+08	1.48084e+08	1.43638e+08	1.56592e+08	1.68064e+08	1.68227e+08
4.56_273.0759m/z	273.076	4.56383	pos	Naringenin	HMDB0002670	Phenylpropanoids and polyketides	Flavonoids	Flavans	**	C00509	57.7	92.3	M+H	C15H12O5	0.468376	95663.6	98976.4	100482	95888.9	105956	126725	116399	95979.4	116122	105426	101088	97362.2	99266.3	95300.6	98445.9	94301.3
6.74_342.0459n	343.053	6.74315	pos	DIMETHYL 4,4-o-PHENYLENE-BIS (3-THIOPHANATE)	43980	Unclassified	Unclassified	Unclassified			57.7	94.5	M+H, M+K, M+Na	C12H14N4O4S2	0.830948	759454	781880	770243	772661	419815	359734	480565	357243	405360	320912	1.44393e+06	1.19576e+06	1.19973e+06	1.24727e+06	1.18104e+06	1.40864e+06
9.83_562.3156m/z	562.316	9.83457	neg	LysoPC(18:3(9Z,12Z,15Z)/0:0)	HMDB0010388	Lipids and lipid-like molecules	Glycerophospholipids	Glycerophosphocholines			57.7	96.3	M+FA-H	C26H48NO7P	1.02022	36778.5	39473	38175.3	39222.3	32617.5	34638.2	33534.5	29808.5	30315.1	31416.7	30851.6	28997.2	30175	29527.7	27421.1	30410
0.67_119.0586n	120.066	0.6737	pos	AMINOHYDROXYBUTYRIC ACID	44197	Unclassified	Unclassified	Unclassified			57.6	94.2	M+H-H2O, M+H	C4H9NO3	2.73893	158475	158319	169921	158714	192736	209940	205557	189793	198534	215045	135278	125271	130490	126548	120424	135501
0.68_195.0510m/z	195.051	0.67675	neg	Gluconic acid	HMDB0000625	Organic oxygen compounds	Organooxygen compounds	Carbohydrates and carbohydrate conjugates	**	C00257	57.6	90.6	M-H	C6H12O7	-0.172299	786605	825759	852003	834353	872214	841276	777196	799703	762324	833639	695769	735097	748054	698825	772739	798522
12.78_290.2610n	308.295	12.7817	pos	(-)-Dilophol	LMPR0104450002	Lipids and lipid-like molecules	Prenol lipids	Isoprenoids			57.6	91.4	M+H, M+NH4	C20H34O	0.288826	334559	324941	314409	341258	329625	365131	372025	485918	421044	322646	316019	242706	244662	262184	257976	287322
9.56_300.2901m/z	300.29	9.56008	pos	Sphingosine	HMDB0000252	Organic nitrogen compounds	Organonitrogen compounds	Amines	**	C00319	57.6	93.5	M+H	C18H37NO2	1.22555	34366	32410.6	33475	31894.1	39929.9	25333.3	37869.3	36859.4	36406.3	39368.8	22190	30637.6	32788.3	26292	30147.5	34162.8
0.66_104.0711m/z	104.071	0.6578	pos	gamma-Aminobutyric acid	HMDB0000112	Organic acids and derivatives	Carboxylic acids and derivatives	Amino acids, peptides, and analogues	**	C00334	57.5	94.4	M+H	C4H9NO2	4.75786	168152	157876	183949	154067	105329	116675	111348	114705	119776	126941	82514.9	79647.8	74852	84030.2	81292.1	90628.5
10.10_285.2072m/z	285.207	10.0954	neg	Hexadecanedioic acid	HMDB0000672	Lipids and lipid-like molecules	Fatty Acyls	Fatty acids and conjugates	**	C19615	57.5	94.5	M-H	C16H30O4	0.363574	5472.87	5141.42	4407.12	5339.44	5904.38	7876.39	6174.77	4996.85	5477.5	5104.96	4251.63	3543.85	3552.19	3906.6	3647.73	3876.67
10.50_452.2785m/z	452.279	10.5034	neg	LysoPE(0:0/16:0)	HMDB0011473	Lipids and lipid-like molecules	Glycerophospholipids	Glycerophosphoethanolamines			57.5	91.9	M-H	C21H44NO7P	0.584489	93842.4	79530.8	82695.1	93777.4	48732.7	48398.6	46203	44201.8	41920.7	38391.3	50665.8	49234.5	48583.4	49952.6	52210.5	51401.2
4.49_610.1539n	611.161	4.49127	pos	Rutin	LMPK12112098	Phenylpropanoids and polyketides	Flavonoids	Flavonoid glycosides	**	C05625	57.5	89.3	M+H, M+Na	C27H30O16	0.82286	6.93696e+06	7.02424e+06	6.5836e+06	6.51979e+06	4.26496e+06	4.34453e+06	3.93901e+06	2.38286e+06	3.72888e+06	3.62755e+06	1.30951e+07	1.03112e+07	1.11293e+07	9.12191e+06	9.73437e+06	9.17906e+06
0.66_133.0610m/z	133.061	0.6578	pos	L-Asparagine	HMDB0000168	Organic acids and derivatives	Carboxylic acids and derivatives	Amino acids, peptides, and analogues	**	C00152	57.4	93.5	M+H	C4H8N2O3	1.50706	4.54902e+06	4.71679e+06	4.76407e+06	4.85555e+06	8.18523e+06	8.8367e+06	8.93793e+06	8.12475e+06	8.71768e+06	9.60975e+06	2.07172e+06	1.61444e+06	1.63747e+06	2.02901e+06	1.77546e+06	1.56198e+06
10.65_634.3876n	635.395	10.6492	pos	3-trans-p-Coumaroylrotundic acid	HMDB0040667	Lipids and lipid-like molecules	Prenol lipids	Triterpenoids	*		57.4	90.8	M+H, M+Na, M+H-H2O	C39H54O7	1.07231	1.34041e+06	1.28635e+06	1.1924e+06	1.28691e+06	1.27553e+06	1.40284e+06	1.21911e+06	1.47445e+06	1.50575e+06	1.41776e+06	1.54845e+06	1.35485e+06	1.46245e+06	1.30656e+06	1.21162e+06	1.16347e+06
0.62_197.1011m/z	197.101	0.6222	pos	L-Arginine	HMDB0000517	Organic acids and derivatives	Carboxylic acids and derivatives	Amino acids, peptides, and analogues	**	C00062	57.3	91.1	M+Na	C6H14N4O2	0.889575	46666.3	47499.4	48775.1	45441.3	201.553	157.05	103.907	246.972	2.73368e-07	2.73368e-07	2.73368e-07	2.73368e-07	2.73368e-07	148.902	93.514	240.531
10.11_505.3528m/z	505.353	10.1051	pos	Tomentosic acid	HMDB0034501	Lipids and lipid-like molecules	Prenol lipids	Triterpenoids	*		57.3	90.8	M+H	C30H48O6	0.767736	43966.7	47251.3	40701.8	44887.2	66279.3	68703.2	61627	63991.8	71543.1	67318.9	36558.6	28371.7	40004.5	25481.6	24459.7	21042.8
12.69_483.2728m/z	483.273	12.6854	neg	LysoPG(16:0/0:0)	HMDB0240601	Lipids and lipid-like molecules	Glycerophospholipids	Glycerophosphoglycerols			57.3	90.5	M-H	C22H45O9P	-0.0209872	500848	359324	349093	452787	193359	90000.4	63770.3	46819	46322.9	33688.5	105747	52539.4	30559.2	27737.1	24374.1	27267.3
4.20_290.0791n	289.072	4.20083	neg	Catechin	HMDB0002780	Phenylpropanoids and polyketides	Flavonoids	Flavans	**	C06562	57.3	89.4	M-H, M+FA-H, 2M-H	C15H14O6	0.194345	5.66651e+06	5.7995e+06	6.17377e+06	5.92086e+06	4.46379e+06	6.68191e+06	5.3875e+06	7.365e+06	5.29575e+06	6.04044e+06	7.35809e+06	6.68792e+06	6.71532e+06	6.78007e+06	6.57911e+06	6.09997e+06
4.38_461.1667m/z	461.167	4.37958	neg	Phenylethyl primeveroside	HMDB0041274	Organic oxygen compounds	Organooxygen compounds	Carbohydrates and carbohydrate conjugates	*		57.3	87.9	M+FA-H	C19H28O10	0.642155	1.76285e+06	1.77026e+06	1.83194e+06	1.83471e+06	1.77054e+06	1.9706e+06	1.78425e+06	1.74748e+06	1.74074e+06	1.82488e+06	2.15455e+06	2.14586e+06	2.0174e+06	2.02703e+06	1.99347e+06	1.94308e+06
4.74_441.1978m/z	441.198	4.74282	neg	1-Hexanol arabinosylglucoside	HMDB0031689	Lipids and lipid-like molecules	Fatty Acyls	Fatty acyl glycosides	*		57.3	87.3	M+FA-H	C17H32O10	0.104456	2.01945e+06	2.02182e+06	2.02652e+06	1.96064e+06	1.85611e+06	1.9283e+06	1.81576e+06	1.81891e+06	1.73126e+06	1.75358e+06	2.33187e+06	2.38174e+06	2.40192e+06	2.1648e+06	2.25938e+06	2.11769e+06
7.77_627.3379m/z	627.338	7.7696	pos	Capsianoside IV	HMDB0030736	Lipids and lipid-like molecules	Fatty Acyls	Fatty acyl glycosides	*		57.3	91.2	M+H-H2O	C32H52O13	0.674906	47005.6	48254.7	45063.5	46953.8	29809.1	31337.7	31787.9	31932.6	32763.3	28508.1	72648.4	74571.8	70609.7	66126	76677.5	71008.9
9.11_531.3332m/z	531.333	9.1073	neg	(3beta,15alpha,22S,24E)-3,15,22-Trihydroxylanosta-7,9(11),24-trien-26-oic acid	HMDB0035295	Lipids and lipid-like molecules	Prenol lipids	Triterpenoids	*		57.3	95.1	M+FA-H	C30H46O5	1.04266	25702.2	25356.2	21298	24900.2	35240.4	31356.4	31327.3	30735.2	38011.7	38377.2	19877.4	17105.9	18350.3	15273.5	16149.7	16019.9
1.26_252.1093m/z	252.109	1.2578	pos	Deoxyadenosine	HMDB0000101	Nucleosides, nucleotides, and analogues	Purine nucleosides	Purine 2'-deoxyribonucleosides	**	C00559	57.2	91.9	M+H	C10H13N5O3	0.696152	34870.4	37928.1	38066.3	37998.8	6373.92	5740.71	5849.11	5035.26	7143.82	4417.02	4109.84	4449.85	4707.49	4962.14	4276.7	5510.47
11.48_523.3645n	524.372	11.4815	pos	LysoPC(18:0/0:0)	HMDB0010384	Lipids and lipid-like molecules	Glycerophospholipids	Glycerophosphocholines	**	C04230	57.2	92.1	M+H, M+Na	C26H54NO7P	1.42681	262610	228404	211742	207859	279161	287397	265189	254675	273070	269942	206394	219588	230439	204326	187772	195405
12.16_551.4312m/z	551.431	12.1552	pos	Muricin E	HMDB0036974	Lipids and lipid-like molecules	Fatty Acyls	Fatty alcohols	*		57.2	90.9	M+H-H2O	C33H60O7	0.939896	131730	117163	136327	124287	114337	114414	117559	117841	122629	103832	145931	170852	175929	157371	126760	152527
2.68_218.1035m/z	218.103	2.67753	neg	Pantothenic acid	HMDB0000210	Organic oxygen compounds	Organooxygen compounds	Alcohols and polyols	**	C00864	57.2	89.5	M-H	C9H17NO5	0.283795	59231.5	58401.3	59021.1	59266.5	72212.5	73533.9	69571.1	52165.1	66191.3	70740.1	37150.9	35128.7	34425.8	39231.3	40092.3	36120.3
4.69_577.1344m/z	577.134	4.68762	pos	Proanthocyanidin A2	HMDB0037655	Phenylpropanoids and polyketides	Flavonoids	Biflavonoids and polyflavonoids	*	C10237	57.2	93.3	M+H	C30H24O12	0.661922	72286.2	75571.5	80667.8	77353.7	79114.8	108045	81271.9	103098	74078.2	76239	44626.9	38921.6	41762.6	40065.9	61151.8	44199.3
4.69_607.1308m/z	607.131	4.68933	neg	Quercetin 3-[6''-(3-hydroxy-3-methylglutaryl)galactoside]	LMPK12112069	Phenylpropanoids and polyketides	Flavonoids	Flavonoid glycosides	*		57.2	94.1	M-H	C27H28O16	0.512033	514198	534129	515447	546573	348808	472901	337466	328340	376890	449868	936455	673319	680241	678326	704072	660123
8.08_549.3438m/z	549.344	8.0814	neg	(3beta,19alpha)-3,19,23,24-Tetrahydroxy-12-oleanen-28-oic acid	HMDB0040784	Lipids and lipid-like molecules	Prenol lipids	Triterpenoids	*		57.2	92.8	M+FA-H	C30H48O6	0.957137	75146.5	74904.7	71024.3	75107.7	81405.2	74606.8	68804.9	65550.6	81498.4	82229.8	81991.6	76118.3	78366	76955	71373.7	91559.1
1.10_244.0695n	243.062	1.0966	neg	Uridine	HMDB0000296	Nucleosides, nucleotides, and analogues	Pyrimidine nucleosides	Unclassified	**	C00299	57.1	92.2	M-H, M+FA-H, 2M-H	C9H12N2O6	-0.269252	83622.9	96023.2	90949.5	95274	81734.3	91142.9	97706.2	93011.6	112641	89614.1	66536.9	74365	74453.4	70532.6	77922.1	88564.3
10.13_564.3310m/z	564.331	10.1326	neg	PC(18:2(2E,4E)/0:0)	LMGP01050034	Lipids and lipid-like molecules	Glycerophospholipids	Glycerophosphocholines			57.1	87.5	M+FA-H	C26H50NO7P	0.632754	453829	430413	428549	431861	378909	423145	427202	399432	426168	332911	373895	379195	356529	386068	368384	367646
4.19_866.2059n	867.213	4.19237	pos	Procyanidin C1	HMDB0038370	Phenylpropanoids and polyketides	Flavonoids	Biflavonoids and polyflavonoids	*	C17624	57.1	90.4	M+H, M+Na	C45H38O18	0.154546	500855	476472	463920	445844	382092	671121	437401	836070	531207	517772	664504	514808	399675	511316	573760	470531
5.52_199.0978m/z	199.098	5.51673	neg	3-Hydroxysebacic acid	HMDB0000350	Organic acids and derivatives	Hydroxy acids and derivatives	Medium-chain hydroxy acids and derivatives			57.1	92.4	M-H2O-H	C10H18O5	1.03767	11236.2	10961	11238.4	11354.4	6984.22	8264.65	7161.64	7432.32	7633.09	8265.61	8986.47	9477.45	8999.01	9343.75	9716.7	8845.92
7.99_505.3527m/z	505.353	7.99412	pos	Cyclopassifloic acid D	HMDB0035948	Lipids and lipid-like molecules	Steroids and steroid derivatives	Cycloartanols and derivatives	*		57.1	90.2	M+H	C30H48O6	0.757148	38856.7	38999.4	36959.6	37859.6	44641.4	43481.7	39325.2	37903.8	46651.8	40082.1	38944.2	38729.3	40635.4	43934.5	47798.5	47036.6
8.07_469.3316m/z	469.332	8.06873	pos	Quillaic acid	LMPR0106150037	Lipids and lipid-like molecules	Prenol lipids	Isoprenoids			57.1	92.5	M+H-H2O	C30H46O5	0.771689	77299	75027.6	75810.7	73601.5	86871.2	84445	79775.1	78662.8	88088.5	80692.2	82331.6	74140.5	75890	84572.9	91490.6	92703.6
0.69_182.0793n	205.068	0.688933	pos	D-Sorbitol	143	Organic oxygen compounds	Organooxygen compounds	Carbohydrates and carbohydrate conjugates	**	C00794	57	87.2	M+H, M+Na, M+H-H2O	C6H14O6	1.21017	3.1852e+07	3.27436e+07	3.29296e+07	3.22466e+07	3.87507e+07	4.11959e+07	4.04725e+07	4.09229e+07	3.9222e+07	3.99386e+07	3.38286e+07	3.32654e+07	3.53871e+07	3.60451e+07	3.14192e+07	3.64296e+07
1.09_504.1696n	527.159	1.08985	pos	1-Kestose	44694	Organic oxygen compounds	Organooxygen compounds	Carbohydrates and carbohydrate conjugates	*	C03661	57	87.9	M+NH4, M+Na	C18H32O16	1.08505	758731	695024	703382	657801	733431	744142	797148	874859	726745	662081	762598	737147	853442	757044	609852	829752
10.43_486.3347n	487.342	10.4325	pos	Actinidic acid	HMDB0037963	Lipids and lipid-like molecules	Prenol lipids	Triterpenoids	*		57	88.9	M+H-H2O, M+H	C30H46O5	0.363744	1.06263e+07	9.06922e+06	8.52848e+06	9.45802e+06	1.34007e+07	1.40716e+07	1.37909e+07	1.48491e+07	1.33624e+07	1.41559e+07	6.99948e+06	6.27807e+06	6.70441e+06	6.2842e+06	6.54741e+06	7.13231e+06
10.67_312.2301n	293.212	10.6692	neg	(±)9-HpODE	64785	Unclassified	Unclassified	Unclassified			57	88.6	M-H2O-H, M-H	C18H32O4	0.221279	452094	473209	451659	425006	627913	661403	604356	447379	716416	591821	424365	466301	502399	453157	443639	468143
10.01_293.2112m/z	293.211	10.0145	pos	12-OPDA	63360	Unclassified	Unclassified	Unclassified			56.9	88.3	M+H	C18H28O3	0.311461	24468.6	23850.6	25637.9	25378.6	13181.5	13239.1	13688.4	9748.6	13714.3	13262.4	8526.62	7829.15	7644.67	9982.03	10878.4	18171
10.83_471.3474m/z	471.347	10.8296	pos	16-Hydroxy-3-oxo-12-oleanen-28-oic acid	HMDB0040618	Lipids and lipid-like molecules	Prenol lipids	Triterpenoids	*		56.9	91	M+H	C30H46O4	1.16629	2.0822e+06	2.0346e+06	1.99586e+06	2.05939e+06	1.80397e+06	1.67616e+06	1.52778e+06	1.31855e+06	1.66616e+06	1.8987e+06	2.67411e+06	2.59722e+06	2.93382e+06	2.62456e+06	2.53782e+06	2.32387e+06
11.04_313.2385m/z	313.239	11.039	neg	9E-Heptadecenoic acid	HMDB0031046	Lipids and lipid-like molecules	Fatty Acyls	Fatty acids and conjugates	*	C16536	56.9	87.4	M+FA-H	C17H32O2	0.335717	62774.5	63647.6	63971.2	59854	79070.2	85128.1	71780.3	56956.7	73993.7	66843.9	73953.9	77378.8	84487.9	80751.1	78649.7	73920.9
3.91_181.0497m/z	181.05	3.91087	pos	Caffeic acid	HMDB0001964	Phenylpropanoids and polyketides	Cinnamic acids and derivatives	Hydroxycinnamic acids and derivatives	*	C01481	56.9	88.8	M+H	C9H8O4	0.71273	29185	32444.7	33173.9	33806.9	33137.6	35810.8	33825.8	38006.2	33635.5	39167.9	30519.9	30359.5	32774.9	32064.4	34616.9	33868.7
8.55_547.3281m/z	547.328	8.55008	neg	Medicagenic acid	HMDB0034551	Lipids and lipid-like molecules	Prenol lipids	Triterpenoids	*		56.9	93.2	M+FA-H	C30H46O6	0.831261	13949.4	16156.7	14113.1	15135.1	30445.9	20246.1	21995.1	21555.5	26474.4	25590.1	9435.61	7017.37	6664.23	6109.62	5621.49	10071.8
8.99_293.1760m/z	293.176	8.99493	neg	8,10-hexadecadiynoic acid	LMFA01030493	Lipids and lipid-like molecules	Fatty Acyls	Fatty Acids and Conjugates			56.9	86.9	M+FA-H	C16H24O2	0.513022	143167	146996	150141	151528	140454	102459	158065	169434	86627	186157	113831	121937	128285	56738.8	54080.6	73036.8
9.38_302.3056m/z	302.306	9.37735	pos	Sphinganine	HMDB0000269	Organic nitrogen compounds	Organonitrogen compounds	Amines	**	C00836	56.9	88.3	M+H	C18H39NO2	0.776099	4.62224e+06	4.46363e+06	4.46068e+06	4.34396e+06	6.35011e+06	3.37176e+06	5.05577e+06	5.29226e+06	4.97168e+06	4.78212e+06	3.11587e+06	5.06132e+06	3.91088e+06	3.51835e+06	3.67649e+06	4.49875e+06
9.58_221.1902m/z	221.19	9.57837	pos	Caryophyllene epoxide	71423	Lipids and lipid-like molecules	Prenol lipids	Sesquiterpenoids		C16908	56.9	88	M+H	C15H24O	1.11483	19624.1	19628.3	20217	18843.7	13809.1	15173.6	14601.7	11036.3	17155	14807	26564.8	26490.9	30113	27067.3	27404.2	25906.9
9.63_488.3505n	471.347	9.63277	pos	Arjunolic acid	HMDB0034502	Lipids and lipid-like molecules	Prenol lipids	Triterpenoids	*		56.9	87.5	M+H-H2O, M+H, M+Na	C30H48O5	0.718449	1.44583e+07	1.4147e+07	1.33337e+07	1.35583e+07	1.42451e+07	1.38634e+07	1.37587e+07	1.55876e+07	1.43051e+07	1.50997e+07	1.31989e+07	1.40044e+07	1.36741e+07	1.37589e+07	1.41134e+07	1.48386e+07
10.72_480.3087m/z	480.309	10.7221	pos	LysoPE(18:1(9Z)/0:0)	HMDB0011506	Lipids and lipid-like molecules	Glycerophospholipids	Glycerophosphoethanolamines			56.7	88.3	M+H	C23H46NO7P	0.552352	47291.8	35340.6	56843.6	44673.4	25392.3	25046.4	20917.6	19449.2	18920.1	17782.1	20208.1	21261.6	18855.9	18751.2	21230.7	83904
3.91_353.0879m/z	353.088	3.90792	neg	Chlorogenic acid	HMDB0003164	Organic oxygen compounds	Organooxygen compounds	Alcohols and polyols	**	C00852	56.7	87.1	M-H	C16H18O9	0.242868	5.65753e+06	5.29483e+06	5.82604e+06	5.63338e+06	6.01283e+06	6.83349e+06	6.14337e+06	7.11407e+06	5.88708e+06	6.62435e+06	5.48786e+06	5.18487e+06	5.22704e+06	5.1897e+06	5.40712e+06	5.22533e+06
8.40_473.3630m/z	473.363	8.39592	pos	Maslinic Acid	44861	Lipids and lipid-like molecules	Prenol lipids	Triterpenoids	*	C16939	56.7	86.8	M+H	C30H48O4	0.930454	66924.2	65524.7	63786.4	62892.6	86682.7	86159.7	81245.3	82894.9	99929.2	86012.8	52104.1	52453.4	53171.3	47477.6	53396.5	53905.3
9.63_247.1694m/z	247.169	9.63277	pos	12-Oxo-2,3-dinor-10,15-phytodienoic acid	HMDB0032090	Lipids and lipid-like molecules	Fatty Acyls	Eicosanoids	*		56.7	87.1	M+H-H2O	C16H24O3	0.651982	64954.1	63820.8	62518.6	64482.2	60503.4	61893.7	61018.3	70135	64602.4	69306.1	59411.5	68318	63180.3	63976.2	60421.1	73057.4
1.08_103.0037m/z	103.004	1.08052	neg	Malonic acid	HMDB0000691	Organic acids and derivatives	Carboxylic acids and derivatives	Dicarboxylic acids and derivatives	*	C04025	56.6	84.5	M-H	C3H4O4	0.272136	46325.6	44833	44082.2	45144.7	51410.3	43157.7	49305.7	41692	42659.3	41272.9	39661.6	49297.6	44838.9	42969.5	43874.7	49980
10.84_470.3397n	469.332	10.8368	neg	18a-Glycyrrhetinic acid	HMDB0244828	Lipids and lipid-like molecules	Prenol lipids	Triterpenoids	*		56.6	89	M-H, 2M-H	C30H46O4	0.185567	1.05154e+06	1.04895e+06	1.11156e+06	1.1006e+06	885707	867830	827344	827825	908930	978929	1.28533e+06	1.2444e+06	1.43401e+06	1.23058e+06	1.18545e+06	1.20814e+06
10.90_277.1801m/z	277.18	10.9006	pos	cyclandelate	3970	Benzenoids	Benzene and substituted derivatives	Unclassified			56.6	87.3	M+H	C17H24O3	1.18402	61581.6	84644.9	63831.7	72700.2	77130.9	59790.2	85843.4	75125.3	68804.4	67151	49945.8	79318.3	53088	57139	52402.3	64102.5
10.95_269.1758m/z	269.176	10.9475	neg	Goshuyic acid	LMFA01030257	Lipids and lipid-like molecules	Fatty Acyls	Fatty acids and conjugates			56.6	84.7	M+FA-H	C14H24O2	-0.10228	878048	863339	876286	927752	1.01267e+06	915715	968475	939362	916595	856301	694370	758308	732857	724024	704608	741580
5.16_187.0978m/z	187.098	5.16192	neg	Azelaic acid	HMDB0000784	Lipids and lipid-like molecules	Fatty Acyls	Fatty acids and conjugates	*	C08261	56.6	87.3	M-H	C9H16O4	1.02599	79729.8	83955.7	84276.2	86321.1	83825.9	75410.5	83685.1	75924.9	85822.7	78284.3	71624.2	77172.1	68146.3	75493.1	69653	71053.8
5.35_609.1256m/z	609.126	5.34875	neg	Quercetin 3-(3-p-coumaroylglucoside)	HMDB0037365	Phenylpropanoids and polyketides	Flavonoids	Flavonoid glycosides	*		56.6	88	M-H	C30H26O14	0.999308	188184	180481	195193	202085	115539	174111	109501	146159	145874	149302	348215	224769	219144	251215	242654	239807
8.03_295.2271m/z	295.227	8.03118	pos	9-OxoODE	35860	Lipids and lipid-like molecules	Fatty Acyls	Lineolic acids and derivatives	**	C14766	56.6	86.9	M+H	C18H30O3	1.1335	12658.8	12794.7	12429.4	13125.5	1545.54	1756.09	1741.78	1729.02	1728.18	2016.78	1467.74	1454.43	1372.43	1378.6	1313.16	2154.66
10.09_477.2859n	478.293	10.0868	pos	LysoPE(0:0/18:2(9Z,12Z))	HMDB0011477	Lipids and lipid-like molecules	Glycerophospholipids	Glycerophosphoethanolamines			56.5	84.9	M+H, M+Na	C23H44NO7P	0.804958	824979	767039	826834	823646	590130	596725	623986	558011	592536	479040	499014	493594	473938	489141	531879	742725
10.97_473.3630m/z	473.363	10.9741	pos	3alpha-Corosolic acid	HMDB0041043	Lipids and lipid-like molecules	Prenol lipids	Triterpenoids	*		56.5	85.5	M+H	C30H48O4	0.984823	5.07347e+06	5.16685e+06	4.87788e+06	5.05675e+06	5.67152e+06	6.15953e+06	6.08195e+06	6.26638e+06	5.91492e+06	6.46884e+06	4.74308e+06	4.92992e+06	4.94646e+06	5.06676e+06	4.87093e+06	4.81617e+06
11.13_634.3872n	633.38	11.132	neg	2alpha-Hydroxypyracrenic acid	HMDB0029780	Lipids and lipid-like molecules	Prenol lipids	Triterpenoids	*		56.5	85.9	M-H, M+FA-H	C39H54O7	0.443081	397120	443359	388441	409642	431162	554465	449663	559715	593059	560792	420669	316332	318970	349735	345172	363592
11.90_354.2771n	337.274	11.8985	pos	2-Linoleoyl Glycerol	HMDB0245187	Unclassified	Unclassified	Unclassified			56.5	87.1	M+H-H2O, M+H	C21H38O4	0.34136	1.28918e+06	1.15485e+06	1.45311e+06	1.3479e+06	921131	902305	716896	596742	679815	627328	1.22233e+06	1.12077e+06	1.54918e+06	1.11965e+06	1.07754e+06	1.52612e+06
3.85_341.0879m/z	341.088	3.85285	neg	Glucocaffeic acid	HMDB0034313	Organic oxygen compounds	Organooxygen compounds	Carbohydrates and carbohydrate conjugates	*		56.5	86.2	M-H	C15H18O9	0.140379	445575	431622	449583	456423	316881	350974	323802	316783	335168	341141	618536	590255	594678	632334	636892	633427
4.24_147.0442m/z	147.044	4.24315	pos	cis-p-Coumaric acid	HMDB0030677	Phenylpropanoids and polyketides	Cinnamic acids and derivatives	Hydroxycinnamic acids and derivatives	*	C06738	56.5	85.4	M+H-H2O	C9H8O3	0.906335	194772	195812	195291	201424	137007	168757	144867	148593	135527	142107	118089	111030	119195	112390	109314	116563
8.16_503.3383m/z	503.338	8.15692	neg	Stoloniferone J	LMST01060014	Lipids and lipid-like molecules	Sterol Lipids	Sterols			56.5	88.6	M+FA-H	C29H46O4	1.07114	141166	137132	133674	135014	161927	147654	133042	132902	161955	168252	142466	127131	133707	120892	119011	148170
8.31_485.3263m/z	485.326	8.30502	pos	16alpha-hydroxygypsogenic acidid	LMPR0106150017	Lipids and lipid-like molecules	Prenol lipids	Isoprenoids			56.5	89.2	M+H-H2O	C30H46O6	0.290086	27408	24593.6	26143.6	28429.6	61427.7	43401.8	38631.9	32861	50010.2	42228.8	16225.2	11775.7	13789.4	12102.4	12885.6	16295.8
8.60_501.3216m/z	501.322	8.60068	pos	Ganoderic acid beta	HMDB0033234	Lipids and lipid-like molecules	Prenol lipids	Triterpenoids	*		56.5	89.7	M+H	C30H44O6	1.12449	8299.7	8860.56	8374.86	8862.94	28617.8	9564.85	9064.91	5340.99	11824	11625.2	7044.84	6680.5	5378.52	4642.19	5682.75	8528.75
9.09_503.3379m/z	503.338	9.0889	neg	(3beta,17alpha,23S)-17,23-Epoxy-3,29-dihydroxy-27-norlanost-8-en-24-one	HMDB0035142	Lipids and lipid-like molecules	Prenol lipids	Triterpenoids	*		56.5	84.9	M+FA-H	C29H46O4	0.287488	123377	119627	119202	118874	149769	125154	110210	99800.1	161070	146077	179367	137540	134920	118333	111732	166210
10.17_723.3816m/z	723.382	10.17	neg	Gingerglycolipid B	HMDB0041094	Lipids and lipid-like molecules	Glycerolipids	Glycosylglycerols	*		56.4	86.7	M+FA-H	C33H58O14	1.06062	85568.8	71830.6	75132.1	84816.8	7708.66	1778.86	313.437	640.839	328.824	2.73368e-07	4916.06	549.532	2.73368e-07	4.81502	2.73368e-07	2.73368e-07
10.49_595.2894m/z	595.289	10.485	neg	LysoPI(18:2(9Z,12Z)/0:0)	HMDB0240597	Lipids and lipid-like molecules	Glycerophospholipids	Glycerophosphoinositols			56.4	86.4	M-H	C27H49O12P	0.780529	427860	359437	358798	404897	229152	207410	196405	169789	179973	144896	162738	145817	124925	140087	128073	129985
12.61_811.6461m/z	811.646	12.6132	neg	18:1-Glc-cholesterol	LMST01010374	Lipids and lipid-like molecules	Sterol Lipids	Sterols			56.4	84.9	M-H	C51H88O7	0.507375	382484	329177	354612	374215	347444	256261	261622	246945	307142	245942	507296	492913	599837	388554	490988	445589
5.85_469.2291m/z	469.229	5.85383	neg	(R)-1-O-[b-D-Glucopyranosyl-(1->6)-b-D-glucopyranoside]-1,3-octanediol	HMDB0032799	Lipids and lipid-like molecules	Fatty Acyls	Fatty acyl glycosides	*		56.4	84.5	M-H	C20H38O12	0.209471	231496	235164	233227	242450	148230	159048	153743	149556	149973	154613	357143	351747	369226	323361	296888	290220
3.91_731.1795m/z	731.18	3.91087	pos	Patuletin 3-(4''-acetylrhamnoside)-7-(2'''-acetylrhamnoside)	LMPK12112950	Lipids and lipid-like molecules	Polyketides	Flavonoids			56.3	83.1	M+Na	C32H36O18	0.215324	715552	713025	658003	656776	868785	999666	873555	1.2462e+06	691566	902901	741036	662789	679770	673984	682444	689109
10.56_266.1649n	267.172	10.5587	pos	Tributyl phosphate	70062	Unclassified	Unclassified	Unclassified			56.2	86.6	M+H, M+Na	C12H27O4P	0.891918	45319.9	45577.4	47097	48477.4	44400.7	29018.7	31238.3	35201.6	31457	25670.2	20666	20524.9	43237.2	22145	41188.9	24981.4
10.97_455.3523m/z	455.352	10.9741	pos	Rubitic acid	HMDB0036654	Lipids and lipid-like molecules	Prenol lipids	Triterpenoids	*		56.2	87.5	M+H-H2O	C30H48O4	0.730839	4.33204e+06	4.42994e+06	4.10747e+06	4.35847e+06	4.87559e+06	5.16266e+06	5.13329e+06	5.33414e+06	5.0413e+06	5.55288e+06	4.16912e+06	4.2178e+06	4.27322e+06	4.29301e+06	4.23068e+06	4.02938e+06
11.16_278.1521n	279.159	11.1554	pos	Dibutyl phthalate	69881	Benzenoids	Benzene and substituted derivatives	Benzoic acids and derivatives	*	C14214	56.2	90.6	M+H, M+Na	C16H22O4	1.13503	1.52058e+06	1.5575e+06	1.53489e+06	1.5506e+06	1.60199e+06	1.60152e+06	1.74012e+06	1.74741e+06	1.65199e+06	1.75186e+06	1.23447e+06	1.33583e+06	1.29226e+06	1.34352e+06	1.30576e+06	1.46033e+06
12.48_457.3677m/z	457.368	12.4814	pos	beta-Elemolic acid	HMDB0034961	Lipids and lipid-like molecules	Prenol lipids	Triterpenoids	*		56.2	86.6	M+H	C30H48O3	0.136475	566510	561150	547789	540331	635219	719282	717204	715617	636096	714896	468464	478149	545538	544443	574077	520389
4.33_172.0981m/z	172.098	4.32527	neg	N-Acetylleucine	HMDB0011756	Organic acids and derivatives	Carboxylic acids and derivatives	Amino acids, peptides, and analogues		C02710	56.2	86.6	M-H	C8H15NO3	1.02746	11870.7	11440.9	11999.1	11455.8	8270.98	7432.66	8010.81	7029.82	7575.63	7662.44	6773.42	6242.56	7047.97	6628.98	6080.34	5694.89
4.45_338.1003n	337.093	4.45242	neg	3-O-p-Coumaroylquinic acid	HMDB0029681	Organic oxygen compounds	Organooxygen compounds	Alcohols and polyols	*		56.2	85.2	M-H, 2M-H	C16H18O8	0.538206	343563	357061	365638	366838	453738	543825	421924	463341	431297	443290	286809	270956	277152	260134	263054	275359
4.58_303.0500m/z	303.05	4.58172	pos	Quercetin	HMDB0005794	Phenylpropanoids and polyketides	Flavonoids	Flavones	**	C00389	56.2	84.4	M+H	C15H10O7	0.205708	3.1898e+06	3.116e+06	3.01801e+06	3.1882e+06	2.43489e+06	2.95449e+06	2.54235e+06	1.92366e+06	2.74667e+06	2.63699e+06	4.23617e+06	3.74354e+06	3.80524e+06	3.64685e+06	3.6404e+06	3.69473e+06
5.93_537.1990m/z	537.199	5.92858	neg	Isolariciresinol 9'-O-alpha-L-arabinofuranoside	HMDB0032906	Lignans, neolignans and related compounds	Lignan glycosides	Unclassified			56.2	92.5	M+FA-H	C25H32O10	2.51659	21359.2	19905.6	21847.7	19250.2	33468.6	40850.8	38566.1	29699.6	31573.9	39711.5	11921.1	11009	11370.2	9911.98	9554.32	9462.17
9.34_501.3214m/z	501.321	9.34	pos	Corosin	HMDB0035699	Lipids and lipid-like molecules	Prenol lipids	Triterpenoids	*		56.2	88.3	M+H-H2O	C30H46O7	0.702004	65600.1	63731.9	64281.6	69542.3	159626	83097.6	76465	68044	78590.8	81408.8	43113.8	36737.2	37868.7	32066.5	37632	55586.2
10.11_503.3384m/z	503.338	10.1142	neg	(3beta,5alpha,9alpha,22E,24R)-3,5,9-Trihydroxy-23-methylergosta-7,22-dien-6-one	HMDB0032669	Lipids and lipid-like molecules	Steroids and steroid derivatives	Ergostane steroids	*		56.1	84.1	M+FA-H	C29H46O4	1.21011	422163	468490	410037	434748	527453	554321	507859	493489	581931	606716	407738	320317	426765	309275	277935	277317
11.16_457.3680m/z	457.368	11.1554	pos	Sandosapogenol	HMDB0031882	Lipids and lipid-like molecules	Prenol lipids	Triterpenoids	*		56.1	84.3	M+H	C30H48O3	0.821328	1.12596e+06	1.12258e+06	1.12321e+06	1.14997e+06	949425	999118	845645	647881	986862	1.01716e+06	1.56197e+06	1.3848e+06	1.66201e+06	1.38338e+06	1.29702e+06	1.25366e+06
3.21_381.1637n	404.153	3.2067	pos	Cis-zeatin-O-glucoside	HMDB0012203	Lipids and lipid-like molecules	Fatty Acyls	Fatty acyl glycosides	**	C15546	56.1	89.8	M+H, M+Na	C16H23N5O6	-3.10118	46461.7	48371	47155.3	48496.2	50280.2	52521.6	48670.3	52921.8	49030.5	46534.6	47780.3	51062.7	52685.4	47575.9	46702.9	47647.2
7.54_519.3331m/z	519.333	7.53853	neg	(3beta,17alpha,23S,24S)-17,23-Epoxy-3,24,29-trihydroxy-27-norlanost-8-en-15-one	HMDB0035144	Lipids and lipid-like molecules	Prenol lipids	Triterpenoids	*		56.1	88.2	M+FA-H	C29H46O5	0.711389	12796.7	12430.8	13282.8	12714.7	12871.7	4033.48	4769.83	2703.22	6229.45	6440.73	20228.5	13500.6	13558.7	11743.3	10754.1	47320.2
7.83_489.3580m/z	489.358	7.82615	pos	Pitheduloside I	HMDB0034036	Lipids and lipid-like molecules	Prenol lipids	Triterpenoids	*		56.1	84.2	M+H	C30H48O5	1.08618	69216.9	67632.3	63982.3	63855.4	70961.2	71408.1	69218.1	80967.4	80999.7	70834.6	67439.1	68256.9	73111.3	64563.8	70996.5	73332
8.82_285.0759m/z	285.076	8.81963	pos	Wogonin	49754	Lipids and lipid-like molecules	Polyketides	Flavonoids			56.1	83.7	M+H	C16H12O5	0.413265	20712	18113.6	26495.7	22280.2	3044.34	784.686	305.157	2.73368e-07	2.73368e-07	2.73368e-07	1943.12	273.524	154.219	2.73368e-07	2442.71	29234.5
9.21_471.3477m/z	471.348	9.21002	pos	Camelliagenin B	HMDB0034531	Lipids and lipid-like molecules	Prenol lipids	Triterpenoids	*		56.1	86.2	M+H-H2O	C30H48O5	1.5746	55128.4	54130.8	59372.7	52199.4	69058.7	61779.7	61708.2	55197.1	73340.9	64598.4	58944.9	53497.9	64471.6	50946.1	58978.8	68978.6
0.71_221.0302m/z	221.03	0.708633	neg	(4S,5S)-4,5-dihydroxy-2,6-dioxohexanoic acid	LMFA01050449	Lipids and lipid-like molecules	Fatty Acyls	Fatty Acids and Conjugates			56	83.4	M+FA-H	C6H8O6	-0.457588	491725	512630	510712	469663	550495	616376	607808	504736	554788	563249	386274	388178	398626	388232	405943	373114
10.04_541.3515m/z	541.352	10.0398	neg	Vitamin D3 glucosiduronate	LMST03020610	Lipids and lipid-like molecules	Sterol Lipids	Secosteroids			56	88.9	M-H2O-H	C33H52O7	-3.47683	424574	405447	409138	409233	475305	532758	487784	483500	528428	519852	356691	329159	372580	344867	327058	354238
10.43_486.3346n	485.327	10.4307	neg	Glabric acid	HMDB0034689	Lipids and lipid-like molecules	Prenol lipids	Triterpenoids	*		56	82	M-H, M+FA-H, 2M-H	C30H46O5	0.109378	1.98073e+07	2.05789e+07	1.93709e+07	1.94205e+07	2.42542e+07	2.37016e+07	2.49995e+07	2.72172e+07	2.61587e+07	2.49834e+07	1.37252e+07	1.21314e+07	1.2503e+07	1.21042e+07	1.08282e+07	1.51184e+07
10.61_295.2278m/z	295.228	10.6136	neg	8-hydroxy-11Z,14Z-Octadecadienoic acid	LMFA02000308	Lipids and lipid-like molecules	Fatty Acyls	Octadecanoids			56	84	M-H	C18H32O3	-0.0872236	128383	122731	119494	130331	93149	95968.6	84396.4	72800.9	95060.9	87010.6	73058.7	71331.8	74655.6	64050.2	59871.9	68396.6
11.59_507.2730m/z	507.273	11.589	neg	LysoPG(18:2(9Z,12Z)/0:0)	HMDB0240600	Lipids and lipid-like molecules	Glycerophospholipids	Glycerophosphoglycerols			56	88.3	M-H	C24H45O9P	0.23278	189912	141157	140525	170804	90057.5	65028.8	52303.5	44688.8	48088.7	37446	50320.6	35665.5	30355.4	31355.5	27871.5	23935.8
14.32_441.3730m/z	441.373	14.3181	pos	Heliantriol B2	HMDB0035034	Lipids and lipid-like molecules	Prenol lipids	Triterpenoids	*		56	88.1	M+H-H2O	C30H50O3	0.736643	27027.6	29976.7	26976.3	25537.6	33420.7	43450.4	42626.7	47899.4	44573.5	41992.6	22985.6	22556.7	22680.2	22266.5	23523.3	20245.4
3.84_191.0696n	192.077	3.83982	pos	Carbendazim	68667	Organoheterocyclic compounds	Benzimidazoles	2-benzimidazolylcarbamic acid esters		C10897	56	90.9	M+H, M+Na	C9H9N3O2	0.840262	4.84584e+06	4.85164e+06	4.75896e+06	4.82587e+06	4.98932e+06	4.15553e+06	5.30114e+06	3.45069e+06	5.53988e+06	4.62609e+06	5.55437e+06	5.98291e+06	5.49804e+06	6.393e+06	5.91122e+06	5.24103e+06
4.02_578.1428n	579.15	4.01753	pos	ent-Epicatechin(4alpha->8)catechin	HMDB0037968	Phenylpropanoids and polyketides	Flavonoids	Biflavonoids and polyflavonoids	*		56	82.5	M+H, M+Na	C30H26O12	0.690528	4.4149e+06	4.27072e+06	4.06883e+06	3.93502e+06	3.60994e+06	5.48702e+06	4.57578e+06	6.03147e+06	4.02271e+06	4.59499e+06	5.56733e+06	4.82338e+06	4.77556e+06	4.91934e+06	5.07789e+06	4.31665e+06
7.65_515.3017m/z	515.302	7.65092	neg	17,23-Epoxy-29-hydroxy-27-norlanost-8-ene-3,15,24-trione	HMDB0035113	Lipids and lipid-like molecules	Prenol lipids	Triterpenoids	*		56	89.9	M+FA-H	C29H42O5	0.553836	7907.5	8698.64	7755.71	8867.12	25716.1	7048.82	9220.79	5062.62	8932.33	12542.1	2649.49	2161.93	1970.44	1604.84	1527.41	6236.71
7.92_515.3371m/z	515.337	7.91922	pos	1alpha,25-dihydroxy-22-oxavitamin D3 3-hemiglutarate/ 1alpha,25-dihydroxy-22-oxacholecalciferol 3-hemiglutarate	LMST03020492	Lipids and lipid-like molecules	Sterol Lipids	Secosteroids			56	88	M+H-H2O	C31H48O7	0.759332	5355.94	4700.03	4728.19	4710.24	3522.4	2438.95	2825.94	2132.5	3334.21	2268.33	5714.33	3102.75	3475.55	2937.81	3169.75	26111.6
10.12_249.1852m/z	249.185	10.1238	pos	13,14-epoxy-7Z,10Z-Hexadecenoic acid	LMFA01070023	Lipids and lipid-like molecules	Fatty Acyls	Fatty Acids and Conjugates			55.9	83.9	M+H-H2O	C16H26O3	1.06616	27522.5	28864.6	29351.1	29369.9	29982.9	30023	31926.1	31187.2	31704.4	33638	23914	24273.8	26401.6	25569.3	26228.9	25628.2
10.61_511.3402m/z	511.34	10.6136	pos	Esculentic acid (Diplazium)	HMDB0035782	Lipids and lipid-like molecules	Prenol lipids	Triterpenoids	*		55.9	89.1	M+Na	C30H48O5	1.65482	44366.9	42183.5	40474.5	42280	38445.3	40366.6	35569.5	26940.4	40258.5	42527.4	58767.2	48934.6	62758.1	49021.4	42531.2	42467
10.78_522.3560m/z	522.356	10.7756	pos	LysoPC(18:1(11Z)/0:0)	HMDB0010385	Lipids and lipid-like molecules	Glycerophospholipids	Glycerophosphocholines	**	C04230	55.9	84.7	M+H	C26H52NO7P	1.1548	613998	567804	572713	577899	557822	618549	517633	464775	552278	531757	448025	443131	451471	432544	443993	618585
3.89_293.1242m/z	293.124	3.88928	neg	Ethyl (S)-3-hydroxybutyrate glucoside	HMDB0031693	Lipids and lipid-like molecules	Fatty Acyls	Fatty acyl glycosides	*		55.9	81.7	M-H	C12H22O8	0.175362	271650	260084	277813	267207	236851	249042	240941	237990	236808	250495	276392	275184	290001	264830	272964	267880
4.62_153.0194m/z	153.019	4.6169	neg	2,4-Dihydroxybenzoic acid	HMDB0029666	Benzenoids	Benzene and substituted derivatives	Benzoic acids and derivatives	*		55.9	85.3	M-H	C7H6O4	0.410086	10348.2	12292.2	13141.4	14053.3	8973.19	11015.1	9749.14	11983.8	9648.62	12795.4	8764.04	10081.1	10191	10324.7	9497.33	8580.22
4.87_515.0805m/z	515.081	4.87043	neg	Quercetin 3-(4''-malonylrhamnoside)	LMPK12112255	Lipids and lipid-like molecules	Polyketides	Flavonoids			55.9	89.2	M-H2O-H	C24H22O14	-4.8546	2.10213e+06	2.23169e+06	2.21646e+06	2.27933e+06	2.30625e+06	2.5496e+06	2.47092e+06	2.174e+06	2.51088e+06	2.53687e+06	2.19152e+06	2.19835e+06	2.07912e+06	2.20749e+06	2.12077e+06	2.14524e+06
7.02_475.2695m/z	475.269	7.02082	pos	Lucidenic acid B	HMDB0037610	Lipids and lipid-like molecules	Prenol lipids	Triterpenoids	*		55.9	86.3	M+H	C27H38O7	0.975939	69187.5	70382.3	69544.3	62417.1	43777.1	47952.4	51198.5	46985.8	50548.7	42114.1	98368.5	101455	97557.6	98808.6	95859.7	105851
9.08_471.3476m/z	471.348	9.07925	pos	bayogenin	LMPR0106150007	Lipids and lipid-like molecules	Prenol lipids	Isoprenoids			55.9	86.3	M+H-H2O	C30H48O5	1.36915	62913.5	58594.5	58077.6	55108.4	54447.3	56765	55030.5	45245.6	63750.1	61023.1	77719.3	69076.4	85476.4	62981.7	75957.2	64635.6
9.83_518.3247m/z	518.325	9.83243	pos	LysoPC(18:3(6Z,9Z,12Z)/0:0)	HMDB0010387	Lipids and lipid-like molecules	Glycerophospholipids	Glycerophosphocholines	**	C04230	55.9	83.6	M+H	C26H48NO7P	1.15718	90589.3	89356.7	84486.7	89422.9	74977.5	80905.2	73448.7	68332.3	77354.1	63739.1	68191.4	70257.8	69921.3	72226.8	72436.4	88480.1
10.56_472.3553n	471.348	10.5592	neg	Hederagenin	HMDB0253065	Unclassified	Unclassified	Unclassified			55.8	85.4	M-H, M+FA-H	C30H48O4	0.146482	1.39788e+06	1.36631e+06	1.43823e+06	1.38877e+06	991729	1.04412e+06	964089	828602	1.10127e+06	1.1326e+06	1.77359e+06	1.69987e+06	1.99469e+06	1.76974e+06	1.69464e+06	1.69688e+06
10.58_480.3089m/z	480.309	10.5772	pos	PE(18:1(9Z)/0:0)	40778	Lipids and lipid-like molecules	Glycerophospholipids	Glycerophosphoethanolamines			55.8	83.8	M+H	C23H46NO7P	0.803393	59649	47126.6	69158.1	62798.5	18668.7	12253.3	7966.83	6259.6	8277.21	7970.86	13341.4	10427.4	7679.54	7809.22	14668.7	71279.2
10.76_249.1852m/z	249.185	10.7577	pos	5-Hexyl-2-furanhexanoic acid	HMDB0112088	Lipids and lipid-like molecules	Fatty Acyls	Fatty acids and conjugates			55.8	83.2	M+H-H2O	C16H26O3	1.04858	285029	302676	289382	286256	298627	330820	343667	345429	313026	330136	239376	218588	238021	263571	267221	254915
14.52_312.2303n	295.227	14.5212	pos	9,14-DiHODE	LMFA02000167	Lipids and lipid-like molecules	Fatty Acyls	Octadecanoids			55.8	83.6	M+H-H2O, M+H	C18H32O4	0.798788	47614.5	54285.6	54566.9	49745.5	48562.9	60103.6	73059.4	90587.2	70639.5	73819.2	48101.4	63851.6	61709.5	57014.2	55527.7	55313.2
4.45_307.1399m/z	307.14	4.45242	neg	Phaseolic acid	HMDB0031897	Organic acids and derivatives	Keto acids and derivatives	Medium-chain keto acids and derivatives	*		55.8	80	M+FA-H	C12H22O6	0.313666	109645	116742	117008	118204	95888.1	110701	105319	95157.2	102464	104487	100594	95870.5	98418.2	102111	100661	94204.5
4.58_464.0959n	465.103	4.58172	pos	HYPEROSIDE	990798	Phenylpropanoids and polyketides	Flavonoids	Flavonoid glycosides	*	C10073	55.8	81.3	M+H, M+K, M+Na	C21H20O12	0.822494	3.79054e+07	3.65637e+07	3.44986e+07	3.58281e+07	3.08869e+07	3.76156e+07	3.26214e+07	2.57887e+07	3.54319e+07	3.45023e+07	4.45874e+07	4.019e+07	4.16443e+07	4.00206e+07	4.13452e+07	4.06634e+07
4.58_495.1136m/z	495.114	4.58172	pos	Laricitrin 3-galactoside	50886	Lipids and lipid-like molecules	Polyketides	Flavonoids			55.8	82.9	M+H	C22H22O13	0.59834	233970	221276	216263	217888	249093	323940	302924	235081	281384	299646	244296	223217	201085	201676	216314	213494
9.58_676.3670n	699.356	9.57837	pos	Gingerglycolipid A	HMDB0041093	Lipids and lipid-like molecules	Glycerolipids	Glycosylglycerols	*		55.8	82.3	M+H-H2O, M+H, M+Na	C33H56O14	0.0603055	459134	425390	452631	435529	34348.2	40397.9	30964.6	27772.1	32455.2	25880	51151.5	37427.1	38605.8	39571.6	44528.1	142816
0.61_156.0770m/z	156.077	0.60685	pos	L-Histidine	HMDB0000177	Organic acids and derivatives	Carboxylic acids and derivatives	Amino acids, peptides, and analogues	**	C00135	55.7	87.6	M+H	C6H9N3O2	1.55481	52126.2	56430.9	68180.1	72500.8	29505.6	30108.2	41129.2	30205.1	41828.9	47349.3	15667.4	10602	12344.8	15795.4	11808.7	16372.7
0.72_118.0866m/z	118.087	0.7194	pos	Norvaline	HMDB0013716	Organic acids and derivatives	Carboxylic acids and derivatives	Amino acids, peptides, and analogues		C01799	55.7	83.9	M+H	C5H11NO2	2.88285	352296	346369	364399	343377	283406	271792	293767	258955	287082	272894	156173	148269	154702	147869	137276	158092
10.01_263.2372m/z	263.237	10.0145	pos	Farnesyl acetone	265036	Unclassified	Unclassified	Unclassified			55.7	82.2	M+H	C18H30O	0.801381	18205.3	16776.8	18652.7	19207.2	3856.92	3236.51	2128.64	2812.64	2824.9	2764.25	3000.16	2307.18	2887.28	2084.29	3520.09	12631.1
3.61_371.0985m/z	371.098	3.61132	neg	1-O-p-Coumaroyl-beta-D-glucose	HMDB0036936	Phenylpropanoids and polyketides	Cinnamic acids and derivatives	Hydroxycinnamic acids and derivatives	*		55.7	79.8	M+FA-H	C15H18O8	0.282137	212288	204284	211548	218235	143968	143358	145560	149558	141754	141511	290771	304734	289813	319904	331103	296567
3.93_305.0658m/z	305.066	3.92838	pos	(±)-Taxifolin	3434	Unclassified	Unclassified	Unclassified			55.7	83.9	M+H	C15H12O7	0.884853	142927	143889	145609	136858	126104	178289	142353	137393	129355	152925	175937	160354	176363	145736	143948	141114
8.41_471.3475m/z	471.347	8.4141	pos	Pomonic acid	HMDB0035912	Lipids and lipid-like molecules	Prenol lipids	Triterpenoids	*		55.7	86.3	M+H	C30H46O4	1.23637	16846.1	17604.1	16875.9	16233.9	15824.3	14429.6	10784.6	12194.5	17284.5	14601.8	22406.1	22413.3	23401.5	20597.6	22388.2	21341.7
8.89_312.2303n	295.227	8.89205	pos	(±)13-HpODE	64784	Unclassified	Unclassified	Unclassified			55.7	83.2	M+H-H2O, M+H, M+Na	C18H32O4	0.852887	163508	150318	152755	142074	210468	198580	197643	228777	237431	228360	105480	121357	106176	89580.8	88346.1	109789
9.67_488.3504n	487.343	9.66697	neg	Acacic acid	LMPR0106150022	Lipids and lipid-like molecules	Prenol lipids	Isoprenoids			55.7	81.9	M-H, M+FA-H	C30H48O5	0.402842	6.14701e+06	6.00428e+06	6.02117e+06	5.75365e+06	5.44284e+06	5.51642e+06	6.06493e+06	6.56045e+06	6.64125e+06	6.52981e+06	6.04445e+06	6.11127e+06	6.32135e+06	5.70624e+06	4.91171e+06	6.17407e+06
0.66_193.0353m/z	193.035	0.6614	neg	D-Glucuronic acid	HMDB0000127	Organic oxygen compounds	Organooxygen compounds	Carbohydrates and carbohydrate conjugates	**	C00191	55.6	81.1	M-H	C6H10O7	-0.310527	681175	757806	752719	794865	827675	887370	787849	897970	783683	857350	903234	883106	939746	913506	978333	1.05756e+06
0.68_180.0635n	179.056	0.67675	neg	Glucose	HMDB0304632	Organic oxygen compounds	Organooxygen compounds	Carbohydrates and carbohydrate conjugates	**	C00221	55.6	79.7	M-H, M+FA-H, 2M-H	C6H12O6	0.51698	1.38815e+07	1.46523e+07	1.51909e+07	1.5268e+07	1.63942e+07	1.68575e+07	1.68092e+07	1.84437e+07	1.66266e+07	1.62136e+07	1.44747e+07	1.6084e+07	1.56533e+07	1.65532e+07	1.64398e+07	1.58772e+07
1.08_504.1693n	549.167	1.08052	neg	Levan	HMDB0003539	Organic oxygen compounds	Organooxygen compounds	Carbohydrates and carbohydrate conjugates	**	C01355	55.6	80.8	M-H, M+FA-H	C18H32O16	0.449345	215244	253677	225720	276966	217086	255424	233793	260939	210151	192049	322441	253553	292887	274588	319513	280979
11.78_360.1770m/z	360.177	11.7753	pos	Etoxazole	72301	Unclassified	Unclassified	Unclassified			55.6	83	M+H	C21H23F2NO2	-0.000638254	82090.6	83649	74751.7	77856	107402	124805	136375	88758.8	140753	114559	58395.8	49194.6	55619.4	54452	64573.5	53366.4
12.23_247.1696m/z	247.17	12.2297	pos	11Z-Hexadecen-7,9-diynoic acid	LMFA01031108	Lipids and lipid-like molecules	Fatty Acyls	Fatty Acids and Conjugates			55.6	83.1	M+H	C16H22O2	1.32085	25774.8	27641.8	26500.8	27318.6	17806.7	18785	16058.9	17144.2	16169.1	17927.1	38375.1	36697.6	44766.1	37036.4	31600.6	36157.5
4.23_522.2683n	545.257	4.22618	pos	7,8-Dihydro-3b,6a-dihydroxy-alpha-ionol 9-[apiosyl-(1->6)-glucoside]	HMDB0041579	Lipids and lipid-like molecules	Fatty Acyls	Fatty acyl glycosides	*		55.6	82.2	M+NH4, M+Na	C24H42O12	1.22621	1.00452e+06	919249	905366	900096	305677	375968	331475	231653	278290	301251	1.72862e+06	1.60675e+06	1.73809e+06	1.61166e+06	1.58406e+06	1.4498e+06
4.24_337.0930m/z	337.093	4.23563	neg	4-p-Coumaroylquinic acid	HMDB0301710	Unclassified	Unclassified	Unclassified			55.6	81.9	M-H	C16H18O8	0.22096	788608	784899	826510	805509	979386	1.35803e+06	1.04885e+06	1.13422e+06	1.00236e+06	1.05771e+06	642414	582839	593252	625487	613873	599020
4.51_476.1895n	475.182	4.50727	neg	Kanokoside A	HMDB0035635	Organic acids and derivatives	Carboxylic acids and derivatives	Amino acids, peptides, and analogues	*	C09993	55.6	81.1	M-H2O-H, M-H	C21H32O12	0.3008	169669	167569	175416	175561	129100	146739	140863	129725	127998	132742	236481	230263	218309	236784	222270	203113
4.69_740.1959n	741.203	4.68762	pos	Vitexin 7-O-glucoside 2''-p-coumarate	HMDB0037472	Phenylpropanoids and polyketides	Flavonoids	Flavans	*		55.6	82.6	M+H, M+Na	C36H36O17	0.880819	333657	337324	318137	321195	3781.11	5788.73	3281.86	2981.37	5559.38	2853.57	2.73368e-07	1229.06	2.73368e-07	668.205	2049.34	21017
5.21_317.0658m/z	317.066	5.2065	pos	Isorhamnetin	HMDB0002655	Phenylpropanoids and polyketides	Flavonoids	Flavones	*	C10084	55.6	83.4	M+H	C16H12O7	0.746582	30142.3	27715.3	29235.6	28537.3	33949	41156.1	36105.8	28054.6	40635.1	33291.1	31432.1	28049.2	28512.5	28677.1	27891.8	25532.1
6.58_215.1289m/z	215.129	6.58303	neg	Undecanedioic acid	HMDB0000888	Lipids and lipid-like molecules	Fatty Acyls	Fatty acids and conjugates			55.6	82.4	M-H	C11H20O4	0.189551	5091.21	4914.92	4823.57	5370.33	4379.39	4245.63	4508.32	4689	4881.5	3941.95	3821.14	3845.9	3084.95	3841.75	3578.67	3219.16
9.19_453.3367m/z	453.337	9.19143	pos	3-Oxo-12,18-ursadien-28-oic acid	HMDB0037065	Lipids and lipid-like molecules	Prenol lipids	Triterpenoids	*		55.6	84.6	M+H	C30H44O3	0.782607	66810.6	63666.3	61003.9	59054.5	76482.3	82402	73239.9	64705.8	83562.7	81773.5	65158.6	59642.3	67590.9	58463.8	65512	56626.2
10.11_294.2198n	277.217	10.1051	pos	17-hydroxy-linolenic acid	LMFA02000239	Lipids and lipid-like molecules	Fatty Acyls	Octadecanoids			55.5	82.6	M+H-H2O, M+H	C18H30O3	1.1381	90632.7	91317.9	91791.8	90348.4	82285.6	81216.9	80086.4	83583.3	97818.8	86118.1	70554.1	68703.4	75853.1	65275.6	67511.5	81579.8
10.34_489.3592m/z	489.359	10.3378	neg	Conicasterol D	LMST01031087	Lipids and lipid-like molecules	Sterol Lipids	Sterols			55.5	83.6	M+FA-H	C29H48O3	1.46475	31816.9	26915.3	38772.5	35277.8	13156.9	13324.8	11751.6	5933.61	11519	12925	55443.3	52147.6	62738.2	55111.2	50361.2	51446.3
10.47_470.3403n	471.348	10.4688	pos	Murrayenol	HMDB0029345	Organic oxygen compounds	Organooxygen compounds	Carbohydrates and carbohydrate conjugates	*		55.5	85.8	M+H, M+Na	C30H46O4	1.44924	301089	286785	280172	298637	294926	256903	272289	259041	241765	298730	383200	372378	384818	370083	377403	355970
11.17_516.3454n	499.342	11.1737	pos	Pokeberrygenin	HMDB0034653	Lipids and lipid-like molecules	Prenol lipids	Triterpenoids	*		55.5	82.3	M+H-H2O, M+H	C31H48O6	0.530542	133633	136189	141816	150050	236052	71599.4	102179	77732.2	145249	125329	122860	80203.2	75715.7	74854.6	83260.2	383722
11.86_440.3657n	441.373	11.864	pos	3beta-3-Hydroxy-18-lupen-21-one	HMDB0035355	Lipids and lipid-like molecules	Prenol lipids	Triterpenoids	*		55.5	80.1	M+H-H2O, M+H, M+K	C30H48O2	0.509216	2.17906e+06	2.4672e+06	1.95537e+06	2.09443e+06	3.29949e+06	3.73721e+06	3.38688e+06	2.95501e+06	3.605e+06	3.41289e+06	1.62941e+06	1.46447e+06	1.49417e+06	1.44411e+06	1.63329e+06	1.26454e+06
13.44_177.1640m/z	177.164	13.435	pos	Theaspirane	HMDB0036823	Organoheterocyclic compounds	Tetrahydrofurans	Unclassified	*		55.5	80.8	M+H-H2O	C13H22O	1.04509	517509	529827	501947	517875	599780	646690	609920	586422	659722	667657	435047	412556	421053	411572	428998	389213
2.15_577.1346m/z	577.135	2.14878	pos	Kaempferol 3-(3''-p-coumarylglucoside)	LMPK12111790	Lipids and lipid-like molecules	Polyketides	Flavonoids			55.5	86.4	M+H-H2O	C30H26O13	0.94556	104078	117599	117247	116038	121011	153036	119859	146962	120473	105155	82157.7	87727.2	81814.2	87296.7	106480	101115
5.98_575.2712m/z	575.271	5.98487	neg	Cinncassiol D2 glucoside	HMDB0034679	Lipids and lipid-like molecules	Prenol lipids	Terpene glycosides	*		55.5	83.8	M+FA-H	C26H42O11	0.585849	705215	709527	693992	706579	359986	296952	291068	192581	297902	280551	1.35057e+06	1.13602e+06	1.35328e+06	1.1745e+06	1.08025e+06	898294
9.44_239.1290m/z	239.129	9.44353	neg	Cucujolide IV	LMFA07040036	Lipids and lipid-like molecules	Fatty Acyls	Fatty esters			55.5	79.5	M+FA-H	C12H18O2	0.667731	45209.8	45188.3	46773.1	46386.3	49042	40501.6	47888.2	48180.3	46214.9	59052.7	39312.9	37436	40611.7	32847.9	34220.8	39255
9.91_531.3332m/z	531.333	9.9092	neg	Melilotigenin	HMDB0038737	Lipids and lipid-like molecules	Prenol lipids	Triterpenoids	*		55.5	85.1	M+FA-H	C30H46O5	0.901212	82716.9	79782.4	72070.1	74393.1	92761.6	91601.2	82201.7	80461.6	101476	95519.9	73313.8	69758.9	71596.3	61458.1	60511.4	63106.5
0.71_549.1673m/z	549.167	0.708633	neg	Maltotriose	HMDB0001262	Organic oxygen compounds	Organooxygen compounds	Carbohydrates and carbohydrate conjugates	**	C01835	55.4	86.6	M+FA-H	C18H32O16	0.197592	737520	785385	743277	686299	625352	600259	668599	910477	653662	624466	836649	924569	840375	896958	987894	880521
1.24_147.0301m/z	147.03	1.2403	neg	2-dehydro-3-deoxy-D-arabinonic acid	LMFA01050474	Lipids and lipid-like molecules	Fatty Acyls	Fatty Acids and Conjugates			55.4	78.6	M-H	C5H8O5	1.03577	5.34787e+06	5.43601e+06	5.50425e+06	5.53456e+06	6.92888e+06	6.57118e+06	7.09943e+06	7.052e+06	6.90475e+06	6.85662e+06	3.89665e+06	4.06595e+06	3.99734e+06	4.02353e+06	4.11659e+06	4.35646e+06
11.50_254.2481m/z	254.248	11.4999	pos	4E,6E,10Z-Hexadecatrien-1-ol	LMFA05000198	Lipids and lipid-like molecules	Fatty Acyls	Fatty alcohols			55.4	80.9	M+NH4	C16H28O	1.0343	238095	212477	209746	214933	227122	251011	216837	306965	278312	218139	212293	160141	150298	168022	184682	181448
3.64_575.1186m/z	575.119	3.64413	pos	Schizotenuin F	HMDB0034585	Benzenoids	Benzene and substituted derivatives	Phenylpyruvic acid derivatives	*		55.4	90.9	M+Na	C28H24O12	4.77084	98485.6	97852.6	95305.5	94078	186914	164586	182707	122846	177089	123406	23471.2	31343.2	31823.4	32693.3	26423.1	67745.7
3.85_137.0245m/z	137.025	3.85285	neg	Salicylic acid	HMDB0001895	Benzenoids	Benzene and substituted derivatives	Benzoic acids and derivatives	**	C00805	55.4	81.5	M-H	C7H6O3	0.79831	18544.2	18645.2	20477.7	21373.2	23623.8	21117.2	22300.8	20107.8	23228.2	24016.8	13371.8	14226.8	14360.9	14118.9	14344.8	14745.9
4.72_565.1556m/z	565.156	4.72232	pos	Genistein 7-O-glucoside-4'-O-apioside	LMPK12050177	Lipids and lipid-like molecules	Polyketides	Flavonoids			55.4	81.3	M+H	C26H28O14	0.796623	94427.8	93257.9	83439.6	91774.2	6.23338	29.0935	20.7108	15.8908	16.5086	4.6134	82.2892	108.244	119.062	95.6141	51.5477	93.6575
9.43_502.3296n	485.326	9.43288	pos	Esculentic acid (Phytolacca)	HMDB0034639	Lipids and lipid-like molecules	Prenol lipids	Triterpenoids	*		55.4	82.5	M+H-H2O, M+H	C30H46O6	0.368979	781733	889301	737182	768242	1.15242e+06	388772	603278	440066	797022	611437	897851	627046	629370	618778	628008	1.98195e+06
12.37_455.3522m/z	455.352	12.3735	pos	DEHYDRO (11,12)URSOLIC ACID LACTONE	44497	Unclassified	Unclassified	Unclassified			55.3	82.7	M+H	C30H46O3	0.454121	367911	322650	411545	374430	248540	217315	205742	168189	195098	208944	541288	536277	657308	563418	517144	489052
13.44_301.2529m/z	301.253	13.435	pos	3a-Hydroxy-5b-pregnane-20-one	HMDB0006759	Lipids and lipid-like molecules	Steroids and steroid derivatives	Pregnane steroids	**	C05480	55.3	82.2	M+H-H2O	C21H34O2	1.04996	37143.1	37189.8	36245.2	37766.5	37869.6	44344.6	40661.6	42857.9	45489.1	46158.7	30080.1	26924.5	29260.3	28339.4	32877.9	27260.6
4.60_464.0957n	463.088	4.59883	neg	Spiraeoside	985735	Phenylpropanoids and polyketides	Flavonoids	Flavonoid glycosides	*		55.3	85	M-H, 2M-H	C21H20O12	0.406271	3.74938e+07	3.64529e+07	3.66095e+07	3.65988e+07	2.91992e+07	3.47847e+07	2.98632e+07	2.24406e+07	3.16854e+07	3.23529e+07	4.83519e+07	4.00984e+07	4.20999e+07	4.07146e+07	4.21456e+07	4.05824e+07
4.84_478.1114n	479.119	4.8439	pos	Ranupenin 3-rhamnoside	51615	Lipids and lipid-like molecules	Polyketides	Flavonoids			55.3	79.8	M+H, M+Na	C22H22O12	0.541089	728106	713003	641131	682530	1.00081e+06	1.03871e+06	1.07548e+06	799951	1.06625e+06	1.0047e+06	625199	555521	557424	527382	514859	477839
5.31_549.2558m/z	549.256	5.31128	neg	Blumenol C O-[apiosyl-(1->6)-glucoside]	HMDB0031936	Lipids and lipid-like molecules	Fatty Acyls	Fatty acyl glycosides	*		55.3	83.9	M+FA-H	C24H40O11	1.0924	169263	170553	165420	163838	81551.5	97527.1	85453.8	67726	74159.5	87783.8	279955	278182	285100	269069	245844	244487
14.02_295.2271m/z	295.227	14.023	pos	(±)-(E)-13-Hydroxy-10-oxo-11-octadecenoic acid	HMDB0040900	Lipids and lipid-like molecules	Fatty Acyls	Lineolic acids and derivatives	*		55.2	81.2	M+H-H2O	C18H32O4	1.19946	14712	22803.3	28172.9	26183.2	20203.7	25973.5	22813.2	20717.7	22513.6	23619.7	29174.5	34219.8	40385.3	40754.8	38624.7	31382
3.86_595.1473n	596.155	3.85677	pos	Hyacinthin	HMDB0037982	Phenylpropanoids and polyketides	Flavonoids	Flavonoid glycosides	*		55.2	86.1	M+H, M+Na	C30H27O13+	3.59404	629829	629826	611214	566484	500964	686500	646620	871052	522052	621148	750195	737166	736093	731101	710388	645831
4.09_371.0984m/z	371.098	4.09135	neg	6-O-p-Coumaroyl-D-glucose	HMDB0039169	Phenylpropanoids and polyketides	Cinnamic acids and derivatives	Hydroxycinnamic acids and derivatives	*		55.2	79.3	M+FA-H	C15H18O8	0.224865	155906	156130	154378	154495	115369	123909	129329	120642	123285	127374	200619	212363	214316	189991	192285	184970
4.77_275.0915m/z	275.092	4.77387	pos	Phloretin	LMPK12120525	Phenylpropanoids and polyketides	Linear 1,3-diarylpropanoids	Chalcones and dihydrochalcones	**	C00774	55.2	79	M+H	C15H14O5	0.373426	763785	766188	734725	733800	734705	1.06234e+06	855702	1.08489e+06	778607	843533	813025	733845	712151	740449	693274	652425
8.73_489.3579m/z	489.358	8.72653	pos	Euscaphic acid	HMDB0036651	Lipids and lipid-like molecules	Prenol lipids	Triterpenoids	*	C17890	55.2	81.5	M+H	C30H48O5	0.831307	64142.6	57365.1	57915.7	54733.7	64989	64088.5	60138.9	72676.3	71566	63184.8	59849.7	62389.8	64510.5	57557.5	56284.4	57550.1
8.97_467.3161m/z	467.316	8.96647	pos	Ganolucidic acid E	HMDB0037607	Lipids and lipid-like molecules	Prenol lipids	Triterpenoids	*		55.2	83.3	M+H-H2O	C30H44O5	1.09882	59453.8	51986.7	58165.1	51636.8	161123	79327	84394.7	54079.8	81769	67130.6	29289.9	20155.5	20912.4	22693.5	27497.6	45800.5
0.68_237.0615m/z	237.062	0.67675	neg	3-deoxy-D-manno-octulosonate	HMDB0304125	Unclassified	Unclassified	Unclassified			55.1	79.3	M-H	C8H14O8	-0.250021	549753	590319	606920	618870	712290	807533	715503	687044	709543	796293	580506	557300	595712	566084	618929	593234
10.82_474.3711n	473.364	10.8181	neg	Soyasapogenol A	HMDB0034505	Lipids and lipid-like molecules	Prenol lipids	Triterpenoids	*	C17419	55.1	77.2	M-H, M+FA-H, 2M-H	C30H50O4	0.441301	339227	641664	464862	615518	682189	751605	305582	603304	532454	751982	532257	493665	533728	510836	353237	498849
11.81_650.4031n	631.385	11.8095	neg	Saponin H	HMDB0035607	Lipids and lipid-like molecules	Prenol lipids	Terpene glycosides			55.1	81	M-H2O-H, M-H	C36H58O10	0.178553	428059	536797	493538	534854	551182	589722	595927	599153	624171	605848	415883	375898	410151	385897	406748	403889
3.98_565.2504m/z	565.25	3.9823	neg	3b,6a-Dihydroxy-alpha-ionol 9-[apiosyl-(1->6)-glucoside]	HMDB0041577	Lipids and lipid-like molecules	Fatty Acyls	Fatty acyl glycosides	*		55.1	78.5	M+FA-H	C24H40O12	0.431457	120120	114498	118401	118488	115506	122322	121824	105313	113543	124802	140535	132849	118873	118996	116324	121975
4.20_625.1413m/z	625.141	4.20083	neg	Quercetin 3-xylosyl-(1->2)-rhamnoside	LMPK12112191	Lipids and lipid-like molecules	Polyketides	Flavonoids			55.1	83	M+FA-H	C26H28O15	0.514531	216964	217078	223316	208011	190236	196641	178589	130437	183096	204735	304676	272398	308344	250989	245668	252956
4.49_707.1834m/z	707.183	4.48897	neg	Kaempferol 3-xylosyl-(1->6)-glucosyl-(1->2)-rhamnoside	LMPK12111913	Lipids and lipid-like molecules	Polyketides	Flavonoids			55.1	77.2	M-H2O-H	C32H38O19	0.673035	1.63912e+06	1.6612e+06	1.64405e+06	1.66014e+06	4237.04	3198.87	3215.73	1975.8	4428.7	2147.22	382.583	731.452	941.97	649.056	812.22	1056.1
4.84_333.0606m/z	333.061	4.8439	pos	Quercetagetin 3-methyl ether	LMPK12112984	Lipids and lipid-like molecules	Polyketides	Flavonoids			55.1	77.5	M+H	C16H12O8	0.373899	176696	178762	162691	179172	250917	276579	290443	209376	285658	260118	130215	123169	114130	114067	109573	107459
5.13_433.1134m/z	433.113	5.13287	pos	Astilbin	HMDB0033850	Phenylpropanoids and polyketides	Flavonoids	Flavonoid glycosides	*	C17449	55.1	80.8	M+H-H2O	C21H22O11	1.14679	105371	107407	98523.2	102271	110824	117077	112310	83768.4	122144	104378	127452	111285	120571	121923	124351	116437
5.21_463.1233m/z	463.123	5.2065	pos	6-Methoxykaempferol 3-rhamnoside	44259745	Lipids and lipid-like molecules	Polyketides	Flavonoids			55.1	82.3	M+H	C22H22O11	-0.350027	29817.7	27800.9	24858.5	25675.9	44157.8	45662.9	46251.3	32762.6	48226.4	40226.6	23666.6	17400	16595.7	16544.1	18367.1	17223.8
9.21_469.3317m/z	469.332	9.21002	pos	Glabrolide	HMDB0034515	Lipids and lipid-like molecules	Prenol lipids	Triterpenoids	*		55.1	82.1	M+H	C30H44O4	1.08267	31692.4	33445.6	32995.3	32522.7	38637.5	19420.7	22550.7	24751.2	30207.7	24816.4	60344.9	37559	33907.3	29681	30661.5	61118.5
14.37_648.4966n	671.486	14.3746	pos	Uvaricin	LMPK03000013	Unclassified	Unclassified	Unclassified			55	76.8	M+NH4, M+Na, M+H-H2O	C39H68O7	0.180814	1.15425e+06	1.39353e+06	1.25482e+06	1.20141e+06	1.46719e+06	1.76519e+06	1.98712e+06	2.34187e+06	2.04883e+06	2.01604e+06	1.42642e+06	1.74156e+06	1.65543e+06	1.53191e+06	1.68531e+06	1.26649e+06
8.29_135.0806m/z	135.081	8.28712	pos	2,5-Dimethylbenzaldehyde	265044	Benzenoids	Benzene and substituted derivatives	Benzoyl derivatives	*		55	79.2	M+H	C9H10O	1.29525	25284.9	26997	28995	28388.7	29270	27448.5	31458.7	30183.1	27958.6	26131.5	22824.7	24555.4	23967.1	23463.1	23176.7	25532.9
9.74_676.3672n	699.356	9.7402	pos	(S)-Nerolidol 3-O-[a-L-rhamnopyranosyl-(1->4)-a-L-rhamnopyranosyl-(1->6)-b-D-glucopyranoside]	HMDB0040846	Organic oxygen compounds	Organooxygen compounds	Carbohydrates and carbohydrate conjugates	*		55	79.2	M+NH4, M+Na	C33H56O14	0.285346	130747	120386	117254	122932	7695.95	2929.7	1952.37	1765.8	1908.6	1637.28	8172.1	3940.18	4054.93	2695.25	6772.07	97549.8
0.69_255.0721m/z	255.072	0.691967	neg	D-altro-D-manno-Heptose	HMDB0029952	Organic oxygen compounds	Organooxygen compounds	Carbohydrates and carbohydrate conjugates	**	C06397	54.9	79.1	M+FA-H	C7H14O7	-0.257975	225321	275884	322149	346043	315257	323552	301064	322410	373910	315224	307440	333748	328660	393861	361623	347960
10.30_309.2073m/z	309.207	10.3001	neg	trans-EKODE-(E)-Ib	35761	Unclassified	Unclassified	Unclassified			54.9	79.3	M-H	C18H30O4	0.509003	57887.2	59540	60673.7	61026.8	47898.2	46347	45624.6	34030.4	50535.7	47406.9	33794.7	36153.3	36545.5	32123.5	31793.7	35420.1
5.87_264.1365n	247.133	5.86845	pos	(S)-Abscisic acid	HMDB0035140	Lipids and lipid-like molecules	Prenol lipids	Sesquiterpenoids	**	C06082	54.9	82.6	M+H-H2O, M+Na, M+H	C15H20O4	1.28629	28413.8	30422	32146.1	30716.5	35324.8	36537	35859.2	33080.3	35400.6	33900.8	30008.2	27344.7	29812.9	29408.5	28888.4	28214.3
8.73_473.3630m/z	473.363	8.72653	pos	Echinocystic acid	HMDB0251690	Unclassified	Unclassified	Unclassified			54.9	79.7	M+H	C30H48O4	0.889345	203309	191107	191978	191379	258719	286075	254788	263165	309469	249309	156322	169669	167144	160830	165422	166139
9.00_221.1903m/z	221.19	9.00427	pos	Longifolenaldehyde	265087	Unclassified	Unclassified	Unclassified			54.9	78.7	M+H	C15H24O	1.48265	36949.9	37605.7	38791.9	37756	16219.2	14619.5	15148.4	12748.1	16288.7	15537.4	70508.7	61907.7	85677.3	53627.8	53605.6	51846
9.41_318.3005m/z	318.301	9.41462	pos	Phytosphingosine	HMDB0004610	Organic nitrogen compounds	Organonitrogen compounds	Amines	**	C12144	54.9	78.9	M+H	C18H39NO3	0.734144	757935	728651	735401	718713	793644	779371	843012	815490	748216	659361	681641	822575	830851	792575	792129	807872
9.41_483.3107m/z	483.311	9.41462	pos	Ganolucidic acid D	HMDB0035299	Organoheterocyclic compounds	Imidolactams	Unclassified	*		54.9	80.8	M+H-H2O	C30H44O6	0.383696	9293.08	11271	8429.69	10259.8	32148	9422.9	6198.61	8485.11	8937.88	11904.2	7119.31	6300.33	4302.58	5359.38	5611.21	9452.39
9.61_441.3730m/z	441.373	9.61428	pos	Coriandrinonediol	HMDB0038799	Lipids and lipid-like molecules	Prenol lipids	Triterpenoids	*		54.9	80.2	M+H-H2O	C30H50O3	0.626887	179791	203590	126882	143095	205846	263440	273900	261650	255970	323560	140357	135737	139555	136926	144984	45179.3
1.26_132.1022m/z	132.102	1.2578	pos	L-Norleucine	HMDB0001645	Organic acids and derivatives	Carboxylic acids and derivatives	Amino acids, peptides, and analogues		C01933	54.8	82.8	M+H	C6H13NO2	1.94431	2.14907e+06	2.26945e+06	2.44454e+06	2.42475e+06	2.89653e+06	2.83585e+06	3.26993e+06	3.05761e+06	3.16948e+06	2.79205e+06	1.7302e+06	1.6598e+06	1.71135e+06	1.83969e+06	1.59727e+06	1.72296e+06
10.10_293.2124m/z	293.212	10.0954	neg	5-(2-hydroxyethyl)isolongifol-4-ene	LMPR0103500005	Lipids and lipid-like molecules	Prenol lipids	Isoprenoids			54.8	77.1	M+FA-H	C17H28O	0.684628	58257.5	59809.4	56747	57201.8	55451.9	55729.4	52252	63826.1	63771.4	66104	45097.3	48308.4	48322.7	44024.3	39931.8	47292.9
10.74_301.2021m/z	301.202	10.7433	neg	Ipomeatetrahydrofuran	HMDB0040904	Lipids and lipid-like molecules	Prenol lipids	Sesquiterpenoids	*		54.8	76.2	M+FA-H	C15H28O3	0.0975606	29479.9	31676.8	33137.4	34362.2	38085.5	33069	38696.6	35655.7	34352.9	33145	26517.7	30850.3	31172.1	28765.9	29445	32204
10.99_238.1935n	221.19	10.9927	pos	Curcumadiol	HMDB0038136	Lipids and lipid-like molecules	Prenol lipids	Sesquiterpenoids			54.8	78.1	M+H-H2O, M+H	C15H26O2	1.04602	41246.3	40091.5	44479.3	45306.9	42107.1	35795.9	36490.4	20521.7	37371	31320.1	56901.4	48883.7	63229.8	52470.1	46230.4	46804.4
11.81_470.3395n	469.332	11.8095	neg	Colubrinic acid	HMDB0036847	Lipids and lipid-like molecules	Prenol lipids	Triterpenoids	*		54.8	75.7	M-H, M+FA-H	C30H46O4	-0.309347	9.22291e+06	9.59261e+06	8.34847e+06	9.03272e+06	1.11679e+07	1.13785e+07	1.12784e+07	1.13738e+07	1.19538e+07	1.09783e+07	7.03196e+06	6.32679e+06	6.70543e+06	6.38459e+06	6.53074e+06	6.51124e+06
4.04_445.1715m/z	445.172	4.03763	neg	Corchoionoside B	HMDB0030975	Lipids and lipid-like molecules	Fatty Acyls	Fatty acyl glycosides	*		54.8	78.9	M+FA-H	C19H28O9	-0.0589902	82755	82265.5	93038.9	99678.3	54497.7	58454.4	62380.9	72247	54919.9	58948.1	120555	113874	109559	113078	109545	102651
4.58_189.0769m/z	189.077	4.58012	neg	n-valeryl acetic acid	LMFA01060012	Lipids and lipid-like molecules	Fatty Acyls	Fatty Acids and Conjugates			54.8	75.6	M+FA-H	C7H12O3	0.525442	27575.7	32999.5	27656.4	28317.3	37710.2	39215.4	40565.5	27148.2	39206.6	42856.7	21482.5	21051.5	19548.8	21649	17203	19496
5.55_539.1773m/z	539.177	5.55405	neg	Harpagoside	HMDB0253053	Lipids and lipid-like molecules	Prenol lipids	Isoprenoids		C09783	54.8	76.2	M+FA-H	C24H30O11	0.484749	83424.5	82941.4	79278.7	85522.6	12710.1	14517.4	12757.3	11039.4	12559.4	13801.2	186405	161445	156914	156620	142574	166592
7.82_213.1133m/z	213.113	7.82017	neg	2,2'-(3-methylcyclohexane-1,1-diyl)diacetic acid	96295	Unclassified	Unclassified	Unclassified			54.8	76.8	M-H	C11H18O4	0.454105	65197.8	66087.7	66143.1	67410.1	79131.9	65069.8	67320.1	63824.7	67523.6	64533.9	49758.7	59503.5	55448.2	55962.1	54497.4	60528.3
8.92_517.3173m/z	517.317	8.92072	neg	(17alpha,23S)-Epoxy-28,29-dihydroxy-27-norlanost-8-ene-3,24-dione	HMDB0035624	Lipids and lipid-like molecules	Prenol lipids	Triterpenoids	*		54.8	80.4	M+FA-H	C29H44O5	0.566028	67922.5	72039.1	67271.4	70663.4	142478	106512	91954.2	101043	110014	123826	44453.6	40689.9	37113.3	29882.6	29321.7	32678.4
9.76_367.2470m/z	367.247	9.75905	pos	15-methyl-15R-PGE2	LMFA03010063	Lipids and lipid-like molecules	Fatty Acyls	Eicosanoids			54.8	81.8	M+H	C21H34O5	-2.34372	14625.4	15591	15364.7	17169.7	3282.46	3162.44	3110	1727.05	3418.22	3803.18	6980	6419.93	9313.82	10377.3	12499.5	7078.34
0.66_147.0765m/z	147.076	0.6578	pos	L-Glutamine	HMDB0000641	Organic acids and derivatives	Carboxylic acids and derivatives	Amino acids, peptides, and analogues	**	C00064	54.7	85.4	M+H	C5H10N2O3	0.502629	2.78728e+06	2.85439e+06	3.09954e+06	2.92809e+06	557397	547042	557997	581736	557329	626062	396838	413524	385465	433220	357062	407656
0.72_177.0405m/z	177.041	0.72385	neg	Gluconolactone	HMDB0000150	Organic oxygen compounds	Organooxygen compounds	Carbohydrates and carbohydrate conjugates	**	C00198	54.7	76.6	M-H	C6H10O6	0.468282	648295	732409	792577	814741	672689	748920	730687	796856	773482	742239	667430	708604	685516	762459	722879	709716
10.58_478.2943m/z	478.294	10.5775	neg	LysoPE(0:0/18:1(11Z))	HMDB0011475	Lipids and lipid-like molecules	Glycerophospholipids	Glycerophosphoethanolamines			54.7	80.5	M-H	C23H46NO7P	0.804814	27408.5	20940	19418.4	26545.6	7528.96	3898.37	3095.07	1901.52	2027.68	1819.51	5490.36	4128.53	2789.98	2654.46	3282.6	2840.47
11.54_619.4002m/z	619.4	11.5363	pos	3-O-cis-Coumaroylmaslinic acid	HMDB0034539	Lipids and lipid-like molecules	Prenol lipids	Triterpenoids	*		54.7	77	M+H	C39H54O6	1.35849	1.34516e+06	1.2792e+06	1.33872e+06	1.27336e+06	1.09454e+06	1.3965e+06	1.04232e+06	1.24474e+06	1.26731e+06	1.21293e+06	1.71283e+06	1.52809e+06	1.5189e+06	1.67741e+06	1.67164e+06	1.49148e+06
11.63_473.3629m/z	473.363	11.628	pos	Azukisapogenol	HMDB0035258	Lipids and lipid-like molecules	Prenol lipids	Triterpenoids	*		54.7	76.6	M+H	C30H48O4	0.76271	722554	701005	713893	670970	424844	444231	387060	303628	387640	436424	1.02164e+06	950267	1.1196e+06	873071	867556	881277
11.99_271.2279m/z	271.228	11.9916	neg	2-Hydroxyhexadecanoic acid	HMDB0031057	Lipids and lipid-like molecules	Fatty Acyls	Fatty acids and conjugates			54.7	78.3	M-H	C16H32O3	0.16559	14766.3	15355.2	14225.9	14574.4	15539.4	13691.8	13994.3	14167.2	13640	12644.7	10489.3	10610.5	9432.07	9567.4	8917.58	9791.98
12.46_249.1852m/z	249.185	12.4644	pos	5-Pentyl-2-furanheptanoic acid	HMDB0112092	Lipids and lipid-like molecules	Fatty Acyls	Fatty acids and conjugates			54.7	79.4	M+H-H2O	C16H26O3	0.936687	25523.1	27423.9	26322.6	26255.8	30181.4	34127.4	34841.9	33007	30183.6	34387.2	21420.3	23904.3	23953.9	24786.9	23961.1	23954.4
14.15_324.3263m/z	324.326	14.1516	pos	2-Heptadecylfuran	HMDB0033608	Organoheterocyclic compounds	Heteroaromatic compounds	Unclassified	*		54.7	77.9	M+NH4	C21H38O	0.835892	271593	242857	281376	261055	256313	287355	250155	396524	352938	248305	277335	245031	209016	253041	272996	226499
4.23_202.1206n	203.128	4.22618	pos	Sebacic acid	4240	Lipids and lipid-like molecules	Fatty Acyls	Fatty acids and conjugates		C08277	54.7	76.8	M+H-H2O, M+H	C10H18O4	0.654468	112828	110466	113184	114282	154959	160201	156447	171413	169497	155688	84354.6	80819.8	77511.1	79227.7	74826.2	85002.4
4.45_509.2238m/z	509.224	4.45242	neg	Linalool oxide D 3-[apiosyl-(1->6)-glucoside]	HMDB0031367	Organic oxygen compounds	Organooxygen compounds	Carbohydrates and carbohydrate conjugates	*		54.7	79.2	M+FA-H	C21H36O11	-0.290581	319950	325853	329918	333244	290185	281290	291643	281632	277833	293067	419422	404100	398953	378276	364759	351149
4.49_609.1465m/z	609.147	4.48897	neg	Quercetin 3-neohesperidoside	LMPK12112097	Phenylpropanoids and polyketides	Flavonoids	Flavonoid glycosides	*		54.7	75	M-H	C27H30O16	0.70614	7.05778e+06	7.43515e+06	7.53356e+06	7.39049e+06	3.9333e+06	3.73008e+06	3.37953e+06	2.1489e+06	3.5886e+06	3.53922e+06	1.23693e+07	1.06166e+07	1.20544e+07	9.75327e+06	9.45608e+06	9.12098e+06
4.56_493.0990m/z	493.099	4.56278	neg	Laricitrin 3-glucoside	50887	Lipids and lipid-like molecules	Polyketides	Flavonoids			54.7	76.4	M-H	C22H22O13	0.401567	280896	277088	284292	282491	292262	344563	361628	272332	310270	368549	294253	255026	245372	244816	236496	247818
5.35_467.2138m/z	467.214	5.34875	neg	1-Octen-3-yl primeveroside	LMFA13010064	Lipids and lipid-like molecules	Fatty Acyls	Fatty acyl glycosides	*		54.7	78.7	M+FA-H	C19H34O10	0.865902	283675	286510	281329	287129	179942	175645	180053	159474	166316	169495	423781	416276	439071	391859	365780	355296
7.45_469.3318m/z	469.332	7.45112	pos	Isoglabrolide	HMDB0035886	Lipids and lipid-like molecules	Prenol lipids	Sesquiterpenoids	*		54.7	79.4	M+H	C30H44O4	1.15122	23557.2	23702.6	23429.8	23494.6	25624.4	23018.1	25624.4	37647.8	31385.3	27152.9	23307.1	21247.8	23135.9	19891.4	24065.1	24099.6
8.27_243.1602m/z	243.16	8.26955	neg	1,11-Undecanedicarboxylic acid	6622	Lipids and lipid-like molecules	Fatty Acyls	Fatty acids and conjugates			54.7	78.3	M-H	C13H24O4	0.089339	4887.97	5155.62	5546.04	5227.14	4538.94	3694.78	4169.45	7479.56	4708.9	3892.62	3951.17	4271.43	3170.19	3783.12	3925.83	2589.03
8.61_515.3018m/z	515.302	8.60693	neg	Minabeolide-8	LMST01160009	Lipids and lipid-like molecules	Sterol Lipids	Sterols			54.7	86.1	M+FA-H	C29H42O5	0.712936	9526.53	9608.19	9878.79	9457.92	28943	10268.6	10890.6	5745.99	12380.7	13195.6	8580.14	8131.92	6593.76	4496.87	4390.45	9035.2
10.06_287.1865m/z	287.187	10.0582	neg	3-oxo-tetradecanoic acid	LMFA01060099	Lipids and lipid-like molecules	Fatty Acyls	Fatty acids and conjugates			54.6	76.1	M+FA-H	C14H26O3	0.44311	34298.1	33710.6	34337.8	36286	40353.4	38036.5	40088.5	39299.4	38306.3	35865.6	27885.9	30883.9	31570.7	28552	28923.8	30613.3
10.99_219.1746m/z	219.175	10.9927	pos	2-Hydroxyacorenone	HMDB0030916	Organic oxygen compounds	Organooxygen compounds	Carbonyl compounds	*		54.6	76	M+H-H2O	C15H24O2	1.17279	160166	158774	164671	170016	154241	140938	140207	107672	148496	133300	199468	180964	216317	187291	184150	169843
12.14_458.3763n	459.384	12.1364	pos	Soyasapogenol F	HMDB0039212	Lipids and lipid-like molecules	Prenol lipids	Triterpenoids	*	C17421	54.6	77.9	M+H, M+Na	C30H50O3	0.588256	286137	265710	281099	270167	254866	295937	253355	195858	276738	276090	345473	337716	385900	341854	315095	284343
14.31_981.5801m/z	981.58	14.3074	neg	1,2-Di-(9Z,12Z,15Z-octadecatrienoyl)-3-(Galactosyl-alpha-1-6-Galactosyl-beta-1)-glycerol	HMDB0011127	Lipids and lipid-like molecules	Glycerolipids	Glycosylglycerols			54.6	79.3	M+FA-H	C51H84O15	0.96762	272503	215515	208025	183401	203628	166419	141937	162741	138811	118597	182746	168887	151934	146533	163954	156686
7.09_503.3383m/z	503.338	7.08865	neg	6beta-Hydroxyasiatic acid	LMPR0106180009	Lipids and lipid-like molecules	Prenol lipids	Triterpenoids	*		54.6	82.8	M-H	C30H48O6	1.02119	12293.1	12539.6	11347.4	12563.9	16610.2	12182.3	14551.7	12214.6	17567.3	16554	11382.1	8971.63	9763.25	7827.44	6744.57	18579
11.05_203.1798m/z	203.18	11.0454	pos	Preisocalamendiol	HMDB0035391	Lipids and lipid-like molecules	Prenol lipids	Sesquiterpenoids	*		54.5	76.3	M+H-H2O	C15H24O	1.50202	634807	634447	657324	667851	627223	559705	559203	329179	614078	454074	900789	766985	938523	776131	731519	668404
11.45_400.3346n	401.342	11.445	pos	Calcidiol	HMDB0003550	Lipids and lipid-like molecules	Steroids and steroid derivatives	Vitamin D and derivatives	**	C01561	54.5	79.4	M+H, M+K	C27H44O2	1.08216	61683.5	59815	50549.3	53463.9	88829.4	103293	93875.5	87618.6	110704	96978.7	36526.1	33107.9	35952.1	33158.3	31099.9	33399.9
12.23_440.3661n	441.373	12.2297	pos	3beta-Hydroxy-22(30)-hopen-29-al	HMDB0036800	Benzenoids	Naphthalenes	Naphthalene sulfonic acids and derivatives	*		54.5	76.8	M+H-H2O, M+H	C30H48O2	1.41508	2.11383e+06	2.10782e+06	1.74655e+06	1.92388e+06	2.67198e+06	3.0707e+06	2.69259e+06	2.50535e+06	2.73385e+06	2.73987e+06	1.45883e+06	1.33348e+06	1.3472e+06	1.24428e+06	1.40401e+06	1.11344e+06
3.93_130.0631n	175.061	3.92675	neg	Ketoleucine	HMDB0000695	Organic acids and derivatives	Keto acids and derivatives	Short-chain keto acids and derivatives	**	C00233	54.5	74.1	M-H, M+FA-H	C6H10O3	0.69445	143958	144953	134963	140139	208192	212823	196892	152110	184486	206099	85835.8	70876.7	79289.5	74916.6	75407.8	70853.4
8.38_362.3265m/z	362.327	8.37725	pos	1-O-(2-methoxy-4-hexadecenyl)-sn-glycerol	LMGL01020038	Lipids and lipid-like molecules	Glycerolipids	Monoradylglycerols			54.5	76.4	M+NH4	C20H40O4	0.181406	1.43625e+06	1.41884e+06	1.35828e+06	1.32607e+06	1.81374e+06	1.32194e+06	1.79643e+06	1.7155e+06	1.59437e+06	1.26938e+06	1.0563e+06	1.3723e+06	1.25277e+06	1.12213e+06	1.15008e+06	1.28716e+06
8.73_490.3661n	489.359	8.73447	neg	Alisol A	HMDB0248140	Unclassified	Unclassified	Unclassified			54.5	74.9	M-H, M+FA-H	C30H50O5	0.48901	174524	177949	170504	175524	204265	230350	208667	221366	271191	236188	129764	145766	139673	134409	123402	139985
9.28_314.2461n	297.243	9.28478	pos	(±)12,13-DiHOME	45199	Unclassified	Unclassified	Unclassified			54.5	77.1	M+H-H2O, M+H, M+Na	C18H34O4	1.15036	48879.5	45691.4	47802.6	46859.9	58876.2	59649.2	52901.6	59665.1	59905.7	59306.6	45650.9	49015.8	42171	39318.8	40576.9	41815.4
9.40_471.3473m/z	471.347	9.39598	pos	Centellasapogenol A	HMDB0036311	Lipids and lipid-like molecules	Prenol lipids	Triterpenoids	*		54.5	79.6	M+H-H2O	C30H48O5	0.88435	40133.6	37561.1	38224.2	37755.4	38822.5	37721.1	30274.7	30794.2	37878.5	35349.7	49636.4	46733.1	46821	45199.4	46506.9	49063.6
10.76_298.2511n	281.248	10.7577	pos	17-HOME(9Z)	LMFA02000180	Lipids and lipid-like molecules	Fatty Acyls	Octadecanoids			54.4	76.8	M+H-H2O, M+H	C18H34O3	0.924033	49496.9	45657.6	45662.6	45673.6	50591.1	53729.3	46666.9	54888	52370.4	54396.7	43952.2	46080.4	44848.2	42889.6	39774.8	41952.7
10.78_517.3535m/z	517.353	10.7809	neg	Corosolic acid	6918774	Unclassified	Unclassified	Unclassified			54.4	77.5	M+FA-H	C30H48O4	0.0425932	2.09333e+06	2.08874e+06	1.98283e+06	2.05285e+06	2.08574e+06	2.24482e+06	2.20896e+06	2.12606e+06	2.3282e+06	2.30874e+06	1.81284e+06	1.85693e+06	1.89004e+06	1.87339e+06	1.81998e+06	1.89847e+06
10.78_539.3356m/z	539.336	10.7809	neg	Leptomycin B	HMDB0254018	Unclassified	Unclassified	Unclassified			54.4	84.1	M-H	C33H48O6	-4.18484	1.96715e+06	1.91798e+06	1.88296e+06	1.93235e+06	1.98539e+06	2.06727e+06	2.1184e+06	2.06368e+06	2.17029e+06	2.13632e+06	1.64244e+06	1.70651e+06	1.70587e+06	1.72428e+06	1.72555e+06	1.77272e+06
11.44_486.3709n	485.364	11.443	neg	3,7-Dihydroxy-25-methoxycucurbita-5,23-dien-19-al	HMDB0039362	Lipids and lipid-like molecules	Steroids and steroid derivatives	Cucurbitacins	*		54.4	74	M-H, M+FA-H	C31H50O4	0.0801182	162965	154702	189058	184768	102666	98493.7	90946.5	70235.2	96002.8	106740	268543	265709	315523	268433	276774	280406
12.60_457.3674m/z	457.367	12.6032	pos	Betulinic acid	HMDB0030094	Lipids and lipid-like molecules	Prenol lipids	Triterpenoids	*	C08619	54.4	80.3	M+H	C30H48O3	-0.39923	221480	226672	197959	203522	287029	284258	311046	270363	272898	318193	165993	171941	187838	187927	192064	180327
3.93_431.1197m/z	431.12	3.92675	neg	Licoagroside B	HMDB0036523	Lipids and lipid-like molecules	Saccharolipids	Unclassified	*		54.4	76.3	M-H	C18H24O12	0.415281	240814	227601	240172	228050	326897	347827	340534	309119	359272	343599	157472	147875	146225	144795	144763	156824
4.27_386.1940n	431.192	4.27172	neg	Corchoionol C 9-glucoside	HMDB0029772	Lipids and lipid-like molecules	Fatty Acyls	Fatty acyl glycosides	*		54.4	75.9	M-H, M+FA-H	C19H30O8	-0.22179	446542	438463	462079	472887	278720	287766	279755	252819	279934	278459	457900	479792	464262	475813	491770	415435
4.62_253.0717m/z	253.072	4.6169	neg	(R)-2-Benzylsuccinate	HMDB0012127	Phenylpropanoids and polyketides	Phenylpropanoic acids	Unclassified	*	C09816	54.4	79.2	M+FA-H	C11H12O4	-0.433155	7261.95	8272.77	6040.5	5374.43	10835.2	11725.5	8504.33	9837.93	9343.58	12018.5	5589.31	5604.41	5074.99	5570.05	5867.63	4830.73
6.04_219.0663m/z	219.066	6.04077	neg	3-Propylidene-1(3H)-isobenzofuranone	HMDB0031845	Organoheterocyclic compounds	Isocoumarans	Isobenzofuranones			54.4	73.4	M+FA-H	C11H10O2	0.382002	92673.2	95392.5	97491.2	101669	114814	90614.5	101161	93034	98346.6	92699	70542.7	88650.5	82957.9	81019.5	80356.4	87471.8
7.39_503.3371m/z	503.337	7.39453	pos	Ganolucidic acid B	HMDB0035751	Lipids and lipid-like molecules	Prenol lipids	Triterpenoids	*		54.4	80.6	M+H	C30H46O6	0.821091	8255.47	7408.89	7681.08	7365.95	9092.44	3813.01	5180.26	3066.66	6465.36	5282.33	10592.8	7055.04	7242.88	6558.48	7477.61	23237.1
0.69_342.1162n	387.114	0.691967	neg	Palatinose	HMDB0256083	Unclassified	Unclassified	Unclassified			54.3	73.4	M+FA-H, 2M-H, M-H	C12H22O11	-0.114149	7.14489e+07	7.3286e+07	7.38432e+07	6.76114e+07	6.94671e+07	6.85536e+07	7.53488e+07	9.33217e+07	7.41605e+07	6.61852e+07	8.1788e+07	8.99408e+07	8.73526e+07	9.21252e+07	9.59466e+07	9.0885e+07
10.56_495.3330n	540.331	10.5592	neg	LysoPC(0:0/16:0)	HMDB0240262	Lipids and lipid-like molecules	Glycerophospholipids	Glycerophosphocholines			54.3	74.6	M+FA-H, 2M-H	C24H50NO7P	0.988651	247909	238589	238652	233536	226923	223780	231469	218160	234155	209558	184404	200522	214049	206563	206484	221748
10.76_433.2354m/z	433.235	10.7577	pos	1-(9Z,12Z,15Z-octadecatrienoyl)-glycero-3-phosphate	HMDB0062320	Lipids and lipid-like molecules	Glycerophospholipids	Glycerophosphates			54.3	75.5	M+H	C21H37O7P	0.946747	114060	85274.7	170650	147503	39063.5	19638.6	9834.73	4776.38	2350.53	1960.32	13068	5630.28	1233.38	287.982	14654.4	216385
10.83_355.2843m/z	355.284	10.8296	pos	MG(18:2(9Z,12Z)/0:0/0:0)[rac]	4252	Lipids and lipid-like molecules	Glycerolipids	Monoradylglycerols			54.3	76.1	M+H	C21H38O4	-0.00894584	12185.8	8679.05	13273.2	11650.2	3809.55	4053.79	3951.91	3847.73	3783.84	3734.4	4117.39	3153.17	2844.72	3269.38	3045.15	23552.2
11.72_490.4259m/z	490.426	11.7198	pos	Soyasapogenol D	HMDB0034507	Lipids and lipid-like molecules	Prenol lipids	Triterpenoids	*	C17423	54.3	75.9	M+NH4	C31H52O3	0.872988	25450.8	21623.7	24642.6	21515.3	17099.7	14243	13735.1	9420.15	11489.8	13812.1	31778.3	29781.9	31948.8	35138.3	47374	30668.5
14.52_403.3574m/z	403.357	14.5212	pos	(3alpha,5alpha,22R,23R)-Cholestane-3,22,23-triol	HMDB0039463	Lipids and lipid-like molecules	Prenol lipids	Quinone and hydroquinone lipids	*		54.3	77.5	M+H-H2O	C27H48O3	0.808016	24154.5	32044.4	22104.6	24636.4	35644.2	75485.3	51491.3	56394.2	51662.3	55039	18034.9	15869.3	12104.5	10102.9	12032.6	5366.51
2.80_368.0979m/z	368.098	2.79507	pos	Zeanoside B	HMDB0038844	Organic oxygen compounds	Organooxygen compounds	Carbohydrates and carbohydrate conjugates	*		54.3	76.6	M+H	C16H17NO9	0.909288	17760.7	18163.4	16739.9	16919.4	8549.3	10401	8835.05	8180.28	7824.5	7151.03	22432.6	22883.6	26072.5	22984.6	27013.3	22771.1
3.44_403.1579m/z	403.158	3.44382	pos	Prenyl apiosyl-(1->6)-glucoside	HMDB0031956	Lipids and lipid-like molecules	Fatty Acyls	Fatty acyl glycosides	*		54.3	77	M+Na	C16H28O10	1.144	82310.8	82860.9	83713.8	81970.8	90824.4	94019	97596.4	94081.3	92853.1	86664.2	92153.3	89197.9	93435.7	82903.8	72375.3	85780.6
3.77_466.1114n	449.108	3.76895	pos	Glucodistylin	HMDB0041597	Phenylpropanoids and polyketides	Flavonoids	Flavonoid glycosides	*		54.3	74.7	M+H, M+Na, M+H-H2O	C21H22O12	0.685448	7.83371e+06	7.54595e+06	7.42864e+06	7.39563e+06	5.75219e+06	8.5382e+06	6.46861e+06	6.7948e+06	6.1779e+06	7.08914e+06	1.04966e+07	9.95559e+06	1.09969e+07	8.89223e+06	9.46081e+06	8.01323e+06
3.78_305.0880m/z	305.088	3.7788	neg	3-Furanmethanol glucoside	HMDB0032924	Organic oxygen compounds	Organooxygen compounds	Carbohydrates and carbohydrate conjugates	*		54.3	74.9	M+FA-H	C11H16O7	0.66543	33729.4	33494.7	35287.2	35658.2	58.6404	76.3918	115.538	64.1518	190.045	66.7853	453.38	380.253	246.89	170.073	264.317	275.459
3.78_337.1142m/z	337.114	3.7788	neg	Pantoyllactone glucoside	HMDB0041269	Lipids and lipid-like molecules	Fatty Acyls	Fatty acyl glycosides	*		54.3	72.7	M+FA-H	C12H20O8	0.547878	212815	200038	211814	222769	236117	267382	232298	231043	235538	233518	202376	201115	204935	203801	206373	201998
3.85_343.1035m/z	343.104	3.85285	neg	Catalpol	LMPR0102070007	Lipids and lipid-like molecules	Prenol lipids	Isoprenoids		C09773	54.3	75.9	M-H2O-H	C15H22O10	0.177732	249674	243709	259957	258159	277628	316222	287348	284839	299502	286221	243446	238973	249816	238384	251808	230461
4.53_379.1612m/z	379.161	4.52623	neg	6-(2-Hydroxyethoxy)-6-oxohexanoic acid	HMDB0061681	Lipids and lipid-like molecules	Fatty Acyls	Fatty acids and conjugates			54.3	79.7	2M-H	C8H14O5	0.485658	176180	170684	180677	187187	3489.58	4868.85	3985.85	5656.96	4055.85	3628.16	3495.44	4399.6	6744.19	5034.18	3746.62	4054.76
6.71_519.3331m/z	519.333	6.71467	neg	11-acetoxy-3beta,6alpha-dihydroxy-24-methyl-27-nor-9,11-seco-5alpha-cholesta-7,22E-dien-9-one.	LMST01031102	Unclassified	Unclassified	Unclassified			54.3	80.7	M+FA-H	C29H46O5	0.847427	13298.2	12838.1	12914	13933.9	27049	12737.4	13400.6	12659.4	15744.7	16641.1	10069.6	8561.9	9338.51	6657.75	7317.46	14856.4
8.85_227.1290m/z	227.129	8.8465	neg	Traumatic acid	HMDB0000933	Lipids and lipid-like molecules	Fatty Acyls	Fatty acids and conjugates	**	C16308	54.3	74.9	M-H	C12H20O4	0.535051	122317	125297	129909	128184	149495	127928	131609	123810	129160	120342	95691.1	115427	109442	106740	104096	113818
10.05_456.3607n	457.368	10.0502	pos	Glycyrrhetol	HMDB0039690	Lipids and lipid-like molecules	Prenol lipids	Triterpenoids	*		54.2	74.3	M+H-H2O, M+H	C30H48O3	0.78339	2.79429e+06	2.66128e+06	2.44093e+06	2.42479e+06	3.1551e+06	3.40887e+06	3.01218e+06	3.01343e+06	3.56498e+06	3.49023e+06	2.14866e+06	2.15678e+06	2.21855e+06	2.08244e+06	2.21779e+06	2.09214e+06
10.20_409.2564m/z	409.256	10.1973	pos	6-deoxyerythronolide B	LMPK04000002	Lipids and lipid-like molecules	Polyketides	Macrolides and lactone polyketides			54.2	76.4	M+Na	C21H38O6	0.8919	261794	255929	260692	244187	180723	203048	181724	98231	187299	155617	495010	429142	570407	386107	255596	385069
11.21_135.1170m/z	135.117	11.2092	pos	(S)-(-)-Perillyl alcohol	41074	Lipids and lipid-like molecules	Prenol lipids	Monoterpenoids	**	C02452	54.2	74.3	M+H-H2O	C10H16O	1.29089	18208	17403.3	20501.7	19618.1	15230.6	15486	15624.9	11880.4	17405.4	14240.2	22793.6	21602.3	25596.5	23264.4	20760.5	21904.2
12.25_439.3574m/z	439.357	12.2473	pos	alpha-Elemolic acid	HMDB0034964	Lipids and lipid-like molecules	Prenol lipids	Triterpenoids	*	C08623	54.2	77.6	M+H-H2O	C30H48O3	0.821587	3.35322e+06	3.25396e+06	2.72492e+06	2.54271e+06	3.64174e+06	3.71503e+06	3.80936e+06	3.63145e+06	3.33392e+06	3.78595e+06	2.80604e+06	2.4634e+06	3.01553e+06	2.74815e+06	2.92519e+06	2.78747e+06
3.96_467.1189m/z	467.119	3.96433	pos	2,5,7,3',4'-Pentahydroxyflavanone 5-O-glucoside	LMPK12140367	Unclassified	Unclassified	Unclassified			54.2	77.2	M+H	C21H22O12	1.1574	72143.3	65110.6	68977	69047.6	62493.3	83029.7	63297.5	59297.2	57486.6	67413.7	95823.5	87089.6	97985	76546.8	76946.9	69762.3
4.42_365.1817m/z	365.182	4.41555	neg	(1S,2S,4R,8S)-p-Menthane-1,2,8,9-tetrol 2-glucoside	HMDB0039975	Lipids and lipid-like molecules	Prenol lipids	Terpene glycosides	*		54.2	74.8	M-H	C16H30O9	0.0958049	219618	225074	232618	224404	244868	254493	256276	275847	251208	261563	228202	224514	222027	221542	213163	202838
4.69_739.1888m/z	739.189	4.68933	neg	Isovitexin 2''-(6'''-p-coumaroylglucoside)	HMDB0038041	Lipids and lipid-like molecules	Fatty Acyls	Fatty acid esters	*		54.2	76.6	M-H	C36H36O17	1.14732	176276	186170	164703	180264	1706.08	2.73368e-07	2.73368e-07	2.73368e-07	1771.42	1455.45	564.585	681.609	2.73368e-07	842.416	2.73368e-07	2.73368e-07
7.28_283.0613m/z	283.061	7.27565	neg	Primuletin	LMPK12110099	Lipids and lipid-like molecules	Polyketides	Flavonoids			54.2	73.3	M+FA-H	C15H10O3	0.408106	23793.2	21519.7	21953.9	25569.6	2718.94	571.797	53.7238	63.0532	2.73368e-07	2.73368e-07	1908.61	346.892	51.5795	2.73368e-07	62.1408	50.878
8.16_487.3420m/z	487.342	8.16027	pos	Theasapogenol E	HMDB0034518	Lipids and lipid-like molecules	Prenol lipids	Triterpenoids	*		54.2	82.4	M+H-H2O	C30H48O6	0.330829	34521.7	36111.5	32964.4	34731.3	35574.5	32914.1	30309.1	28402.4	40872.1	34786.5	42399.1	37294.4	43261.2	34533.7	35948.6	39268.4
9.61_256.2272m/z	256.227	9.61428	pos	Germacrenone	HMDB0035887	Lipids and lipid-like molecules	Prenol lipids	Sesquiterpenoids	*		54.2	76.1	M+NH4	C15H26O2	0.536115	19539.8	20552.8	19041.6	18642.1	19383.3	19629.1	20177.8	23008	20030.8	22846.8	14964.8	14383.4	13695.2	14910.7	15477.9	15040.5
9.78_295.2271m/z	295.227	9.77765	pos	12R,13S-epoxy-9S-hydroxy-10E-octadecenoic acid	LMFA02000013	Lipids and lipid-like molecules	Fatty Acyls	Octadecanoids			54.2	74.7	M+H-H2O	C18H32O4	1.1454	34111.5	34560.3	31351.1	33922.2	30460.4	30028.2	27863.1	25875.6	31620.4	28047.9	21765.5	23762.8	23927.2	21368.5	21730.5	24869.3
0.66_133.0377n	134.045	0.6578	pos	L-Aspartic Acid	15	Organic acids and derivatives	Carboxylic acids and derivatives	Amino acids, peptides, and analogues	**	C00049	54.1	76.9	M+H-H2O, M+H	C4H7NO4	1.22679	771789	890592	886765	928382	1.14997e+06	1.17584e+06	1.26076e+06	1.30618e+06	1.2959e+06	1.60783e+06	706880	597566	644849	652799	581701	648691
10.34_650.3824n	649.375	10.3378	neg	3-trans-Caffeoyltormentic acid	HMDB0040650	Lipids and lipid-like molecules	Prenol lipids	Triterpenoids	*		54.1	74.1	M-H, M+FA-H	C39H54O8	0.840817	252143	284994	265203	273383	269064	308540	285468	375222	379902	360671	288547	217484	235613	213458	204184	251158
2.13_120.0812m/z	120.081	2.13053	pos	2-Hydroxyphenethylamine	HMDB0001065	Organic nitrogen compounds	Organonitrogen compounds	Amines		C02735	54.1	82.8	M+H-H2O	C8H11NO	2.99066	93237.9	102976	105629	105632	86394.1	101742	96765.6	74577.8	90744	90957.7	31687.4	31247.8	32047.7	32690.5	24606.5	35089
3.64_202.0443m/z	202.044	3.64413	pos	L-Oxalylalbizziine	HMDB0039164	Organic acids and derivatives	Carboxylic acids and derivatives	Amino acids, peptides, and analogues			54.1	81.5	M+H-H2O	C6H9N3O6	-6.95264	5.78962e+06	5.64362e+06	5.71867e+06	5.90962e+06	6.16663e+06	6.57337e+06	6.81459e+06	6.87887e+06	6.39331e+06	5.85813e+06	4.92997e+06	5.19149e+06	5.27659e+06	5.24119e+06	4.80548e+06	5.49076e+06
1.59_131.0342m/z	131.034	1.58837	pos	3-Hydroxyglutaric acid	HMDB0000428	Organic acids and derivatives	Hydroxy acids and derivatives	Beta hydroxy acids and derivatives			54	77.6	M+H-H2O	C5H8O5	1.85237	11639.7	13871.1	14293.1	14746.9	4662.72	5079.36	6048.28	6247.6	6590.17	6734.01	5390.92	5924.3	6381.51	6486.36	7858.84	6114.32
10.34_296.2355n	297.243	10.3443	pos	Avenoleic acid	HMDB0029978	Lipids and lipid-like molecules	Fatty Acyls	Lineolic acids and derivatives	*		54	75.1	M+H-H2O, M+H	C18H32O3	1.10498	160898	170703	160560	174911	180896	184555	174475	202951	191061	201410	145898	153590	149949	139574	142531	138775
10.78_533.3488m/z	533.349	10.7809	neg	21beta-Hydroxyhederagenin	HMDB0041039	Lipids and lipid-like molecules	Prenol lipids	Triterpenoids	*		54	74	M+FA-H	C30H48O5	0.957308	158104	151898	161081	154578	141778	129981	114134	95629.1	128544	144948	204970	201237	226586	209270	203501	198595
3.07_153.0195m/z	153.02	3.06908	neg	Protocatechuic acid	HMDB0001856	Benzenoids	Benzene and substituted derivatives	Benzoic acids and derivatives	**	C00230	54	75	M-H	C7H6O4	1.19635	24570.5	28607.7	30847.4	31442.3	22098.9	25499.2	23709.7	25013.9	23806.4	29488	30153	28107	31975.3	28908.8	28943.2	27539.7
3.91_226.1571n	209.154	3.91087	pos	4,5-Dihydrovomifoliol	HMDB0040615	Lipids and lipid-like molecules	Prenol lipids	Sesquiterpenoids	*		54	73.9	M+H-H2O, M+H	C13H22O3	0.786863	76454	79856.9	75688.9	78233.4	69003	75914.9	71132.4	66989.2	67498	68010.2	98582.7	94073.4	99737.9	91146.2	79617.2	88536.6
6.60_517.3173m/z	517.317	6.60197	neg	(23S,24S)-17,23-Epoxy-24,29-dihydroxy-27-norlanost-8-ene-3,15-dione	HMDB0035843	Lipids and lipid-like molecules	Prenol lipids	Triterpenoids	*		54	80.3	M+FA-H	C29H44O5	0.570194	19791.7	20652.3	20648.2	20084.7	24564.4	8732.93	10620.5	9752.65	15447	13596.4	36792	20512.8	16386.6	18372.2	16804.2	54474.6
6.98_483.3110m/z	483.311	6.98348	pos	Ganolucidic acid A	HMDB0035302	Lipids and lipid-like molecules	Prenol lipids	Triterpenoids	*		54	79.9	M+H-H2O	C30H44O6	0.934301	7704.74	7879.56	6617.52	6902.95	32422.3	9891.5	10872.7	6500.8	10451.6	11132.8	2587.1	1689.38	2052.55	2130.53	1624.73	4906.12
6.98_519.3332m/z	519.333	6.97645	neg	(3beta,17alpha,23S)-17,23-Epoxy-3,28,29-trihydroxy-27-norlanost-8-en-24-one	HMDB0035221	Lipids and lipid-like molecules	Prenol lipids	Diterpenoids	*		54	80.9	M+FA-H	C29H46O5	0.951889	19568.4	19067.3	18812.1	20367.2	29857.8	13165.6	14720.3	12156.2	18735.1	18311.1	23827.6	17089.6	17798.2	14819.3	14511.3	45572
8.89_470.3402n	471.347	8.89205	pos	3beta-3,24-Dihydroxy-9(11),12-oleanadien-30-oic acid	HMDB0035252	Lipids and lipid-like molecules	Prenol lipids	Triterpenoids	*		54	76.5	M+H-H2O, M+H	C30H46O4	1.17457	70170.8	67937.4	66936.5	65125.6	56809.6	58042.7	49332.9	49485.2	62682.9	61179.8	96833.5	90411.9	105436	86344.3	88345.6	81450.7
9.65_476.2774m/z	476.277	9.65088	pos	LysoPE(0:0/18:3(9Z,12Z,15Z))	HMDB0011479	Lipids and lipid-like molecules	Glycerophospholipids	Glycerophosphoethanolamines			54	82.3	M+H	C23H42NO7P	0.515253	60996.3	55451.4	56813.8	58538	44027.4	45643.3	40289.3	38907.7	44923.1	34123.6	45564	47274.9	45019.9	40944.6	41592	46406.1
10.23_477.2860n	478.293	10.2346	pos	PE(0:0/18:2(9Z,12Z))	LMGP02050041	Lipids and lipid-like molecules	Glycerophospholipids	Glycerophosphoethanolamines			53.9	73.8	M+H, M+Na	C23H44NO7P	0.891185	402488	370552	433632	421697	291979	300883	300518	314308	275929	258800	256036	245232	224425	243023	246110	569193
10.72_235.1695m/z	235.17	10.7221	pos	Epioxylubimin	HMDB0035613	Lipids and lipid-like molecules	Prenol lipids	Sesquiterpenoids	*		53.9	74.2	M+H-H2O	C15H24O3	1.02256	314835	315028	314255	328630	330382	319593	358346	337298	329684	331580	271959	275295	292047	305645	303208	308506
10.83_203.1797m/z	203.18	10.8296	pos	Acoragermacrone	HMDB0037069	Lipids and lipid-like molecules	Prenol lipids	Sesquiterpenoids	*		53.9	73.7	M+H-H2O	C15H24O	1.36311	246686	254678	250972	258697	198485	177485	170631	122697	200931	154312	396354	353138	453258	345371	321729	307487
11.21_740.4352n	763.424	11.2092	pos	25-Epiruizgenin 3-[4''-rhamnosylglucoside]	HMDB0035490	Lipids and lipid-like molecules	Steroids and steroid derivatives	Steroidal glycosides	*		53.9	73.1	M+NH4, M+Na	C39H64O13	0.673471	288610	279052	274576	261786	255614	313167	291663	307920	292951	236044	479198	400277	423932	416225	233251	324664
12.45_352.3212m/z	352.321	12.446	pos	Docosatrienoic acid	HMDB0002823	Lipids and lipid-like molecules	Fatty Acyls	Fatty acids and conjugates			53.9	74.4	M+NH4	C22H38O2	0.714182	52363.2	56945.7	50225.8	55914.7	61907.8	56639.4	65256	77551.7	64986	56734.4	48240.1	43419.5	46277.9	41177.7	43524.9	41428.4
12.45_439.3573m/z	439.357	12.446	pos	oleanolic acid	LMPR0106150004	Lipids and lipid-like molecules	Prenol lipids	Triterpenoids	*	C17148	53.9	74.6	M+H-H2O	C30H48O3	0.460379	2.4652e+06	2.70775e+06	2.3949e+06	2.46189e+06	2.9869e+06	3.04885e+06	3.23518e+06	3.05614e+06	2.84389e+06	3.39879e+06	2.08674e+06	2.22886e+06	2.32005e+06	2.41375e+06	2.441e+06	2.34752e+06
3.70_339.0722m/z	339.072	3.70408	neg	Aesculin	HMDB0030820	Phenylpropanoids and polyketides	Coumarins and derivatives	Coumarin glycosides	*	C09264	53.9	74.5	M-H	C15H16O9	0.140355	26273.5	25572.5	26605.6	27531.4	17363.7	17707.3	16215.2	14351.3	16204.1	17821	39291.5	34352.3	35613.2	38293.7	36504.7	37930.9
3.91_354.0953n	355.103	3.91087	pos	Cryptochlorogenic acid	HMDB0030653	Organic oxygen compounds	Organooxygen compounds	Alcohols and polyols	*		53.9	74	M+H, M+Na, M+K	C16H18O9	0.619613	6.5847e+06	6.30502e+06	6.17268e+06	6.23104e+06	7.5024e+06	8.33831e+06	7.68737e+06	9.28817e+06	6.92006e+06	7.56891e+06	6.24533e+06	5.74537e+06	6.04533e+06	5.96121e+06	6.25155e+06	6.0409e+06
8.53_471.3475m/z	471.348	8.52555	pos	(3beta,6alpha,19alpha)-3,6,19-Trihydroxy-12-ursen-28-oic acid	HMDB0036961	Lipids and lipid-like molecules	Prenol lipids	Triterpenoids	*		53.9	76.9	M+H-H2O	C30H48O5	1.3054	26218.8	25606.4	25132.1	25122.8	29391	30259.9	24205.1	25933.9	33148.1	28150.9	27014.7	29542.7	30831.7	27765.9	31735.1	25921.7
9.45_472.3556n	473.363	9.45092	pos	Albigenic acid	HMDB0036638	Lipids and lipid-like molecules	Prenol lipids	Triterpenoids			53.9	72.8	M+H-H2O, M+H	C30H48O4	0.825443	327391	343494	320586	308671	395725	399613	377658	385289	455244	439772	286960	277200	304987	263202	273343	250408
9.96_328.2251n	327.218	9.96488	neg	16-F1-PhytoP	LMFA02030001	Lipids and lipid-like molecules	Fatty Acyls	Octadecanoids			53.9	74.8	M-H2O-H, M-H	C18H32O5	0.495079	96615.2	97600.6	96850.3	101090	85884.5	83135.4	87886.4	62485.3	94115.1	92378.7	61580.5	64371.2	68374.1	62167.9	60951.9	60521.2
10.51_453.2858n	454.293	10.5054	pos	LysoPE(16:0/0:0)	HMDB0011503	Lipids and lipid-like molecules	Glycerophospholipids	Glycerophosphoethanolamines			53.8	71.9	M+H, M+Na	C21H44NO7P	0.600842	280435	219907	283341	252877	188016	170431	164307	161866	148777	137271	136379	125205	129627	120829	133773	302992
11.88_300.2898m/z	300.29	11.8815	pos	Palmitoyl Ethanolamide	43210	Organic acids and derivatives	Carboximidic acids and derivatives	Carboximidic acids	*	C16512	53.8	73.6	M+H	C18H37NO2	0.245923	29159	27935.9	25441.3	27894.3	38426.9	32080	36066	31811.2	33812.8	34176.9	17743.7	17235.8	18035.8	17325.2	19698.9	19636.9
12.61_635.4166m/z	635.417	12.6132	neg	Saringosterol 3-glucoside	HMDB0029767	Lipids and lipid-like molecules	Glycerolipids	Glycosylglycerols	*		53.8	77.6	M+FA-H	C35H58O7	0.325984	205514	240617	210408	210806	268938	258402	252030	276576	292030	269979	213116	218106	233659	214427	219914	227716
13.32_513.3557m/z	513.356	13.3234	pos	1alpha,25-dihydroxy-2alpha-(3-hydroxypropoxy)vitamin D3	LMST03020675	Lipids and lipid-like molecules	Sterol Lipids	Secosteroids			53.8	75.1	M+Na	C30H50O5	1.28515	331916	379441	445970	447433	403929	460225	411743	320846	439548	400158	510704	580866	614288	576005	663154	531230
3.98_154.0268n	155.034	3.98148	pos	Gentisic acid	HMDB0000152	Benzenoids	Benzene and substituted derivatives	Benzoic acids and derivatives	**	C00628	53.8	74.5	M+H-H2O, M+H	C7H6O4	1.14075	12339.2	13463.6	12372.2	13478.2	4817.18	7432.37	5612.35	3695.68	5608.88	5680.11	23091.3	20516	23091.1	18438.8	18034	17480.3
3.98_441.1615m/z	441.162	3.9823	neg	1-(3-Methylbutanoyl)-6-apiosylglucose	HMDB0039953	Lipids and lipid-like molecules	Fatty Acyls	Fatty acyl glycosides	*		53.8	70.5	M+FA-H	C16H28O11	0.453007	730720	722237	825267	826627	399356	383022	357519	285648	342233	386297	1.33822e+06	1.29653e+06	1.35912e+06	1.05407e+06	1.06787e+06	993246
4.19_626.1486n	627.156	4.19237	pos	Quercetin 3-beta-laminaribioside	HMDB0041358	Phenylpropanoids and polyketides	Flavonoids	Flavonoid glycosides	*		53.8	76.9	M+H, M+Na	C27H30O17	0.558348	273066	247074	247541	250620	266848	273365	230828	175129	240782	234010	378765	331654	367275	297173	306215	293801
4.28_252.1363n	253.144	4.27838	pos	3alpha-Hydroxyoreadone	HMDB0036047	Organoheterocyclic compounds	Naphthofurans	Unclassified	*		53.8	72.3	M+H-H2O, M+H	C14H20O4	0.508755	173454	186064	173113	166151	181113	211386	190394	160010	180649	181197	212588	186648	199695	193733	174655	197062
4.71_361.1506m/z	361.151	4.7072	neg	Glucosyl (E)-2,6-Dimethyl-2,5-heptadienoate	HMDB0035136	Organic oxygen compounds	Organooxygen compounds	Carbohydrates and carbohydrate conjugates	*		53.8	74.6	M+FA-H	C15H24O7	0.630694	48663.6	48057.4	46494.8	52224.1	43318.3	42687.1	47920.1	48953.3	44727.1	47826.1	58520.2	58166.5	56177.3	55866.3	58894.1	59538.5
6.39_437.2150m/z	437.215	6.38963	pos	(4R,5S,7R,11x)-11,12-Dihydroxy-1(10)-spirovetiven-2-one 12-glucoside	HMDB0030895	Lipids and lipid-like molecules	Prenol lipids	Terpene glycosides	*		53.8	72.7	M+Na	C21H34O8	1.02028	138897	141382	142194	141760	93427.6	78566	89277.4	87805.8	88211.7	82017	242371	211934	274390	171917	178855	174605
7.02_427.2694m/z	427.269	7.02082	pos	Prostaglandin PGE2 1-glyceryl ester	HMDB0013043	Lipids and lipid-like molecules	Fatty Acyls	Eicosanoids			53.8	75.2	M+H	C23H38O7	0.803602	15231.5	14440	13228.2	10248.5	9077.26	10991.8	10000.3	8937.64	10723.7	7859.6	22494.3	23486	23645.6	22462	21444.4	23495.9
7.78_549.3437m/z	549.344	7.78235	neg	(1beta,2alpha,3alpha)-1,2,3,24-Tetrahydroxy-12-oleanen-28-oic acid	HMDB0035487	Lipids and lipid-like molecules	Prenol lipids	Triterpenoids	*		53.8	79	M+FA-H	C30H48O6	0.759697	17544.6	15608.5	17608.5	15219.4	21335.4	11742.2	13638.6	18573.5	16627.2	14845.5	23000.8	15752.5	15470.3	16160.2	13576.3	26097.2
0.68_182.0791n	181.072	0.67675	neg	D-Mannitol	142	Organic oxygen compounds	Organooxygen compounds	Carbohydrates and carbohydrate conjugates	**	C00392	53.7	70.3	M-H, M+FA-H	C6H14O6	0.557181	1.94295e+07	2.03791e+07	2.05594e+07	2.15779e+07	2.44878e+07	2.6073e+07	2.34262e+07	2.46294e+07	2.5234e+07	2.3329e+07	2.05009e+07	2.13397e+07	2.16098e+07	2.30551e+07	2.21722e+07	2.07564e+07
0.70_162.0530n	145.05	0.704167	pos	2-Hydroxyadipic acid	HMDB0000321	Lipids and lipid-like molecules	Fatty Acyls	Fatty acids and conjugates		C02360	53.7	71.8	M+H-H2O, M+NH4, M+H	C6H10O5	1.10545	2.81565e+06	5.46108e+06	5.81069e+06	6.07215e+06	3.3825e+06	4.13198e+06	4.66644e+06	5.41263e+06	5.34431e+06	6.13914e+06	4.98977e+06	5.25281e+06	5.57323e+06	5.84597e+06	6.58878e+06	5.48065e+06
10.18_221.1903m/z	221.19	10.1785	pos	Spathulenol	91557	Lipids and lipid-like molecules	Prenol lipids	Sesquiterpenoids	*		53.7	72.5	M+H	C15H24O	1.24072	25944.4	26399.6	26017.3	25484.7	10822	9110.11	9013.18	6440.73	11252.6	11262.4	51884.9	41206	57381.5	39656.9	37540.8	35976.3
10.30_255.1603m/z	255.16	10.3001	neg	4-tridecynoic acid	LMFA01030597	Lipids and lipid-like molecules	Fatty Acyls	Fatty Acids and Conjugates			53.7	70.2	M+FA-H	C13H22O2	0.588638	37553.8	37785.5	40455.9	38407.8	44887.4	40441.1	43825.7	39576.3	41298.3	38028.5	29759.3	34812.1	33431.6	31999.8	32268.5	32839.4
10.78_247.1696m/z	247.17	10.7756	pos	4Z,7Z,9E,11E,13Z-hexadecapentaenoic acid	LMFA01031159	Lipids and lipid-like molecules	Fatty Acyls	Fatty Acids and Conjugates			53.7	74.3	M+H	C16H22O2	1.38531	24147.2	24814.4	21356.8	25400.2	28509.8	30202.5	29577.6	30437.6	30640.4	37565.2	21759.9	21113.5	21977.7	20369.6	19311.6	19049.5
11.30_411.3627m/z	411.363	11.2973	pos	Mangiferdesmethylursanone	HMDB0036018	Organic oxygen compounds	Organooxygen compounds	Alcohols and polyols	*		53.7	74.7	M+H-H2O	C29H48O2	1.32671	80656.9	82174.9	75390.1	82405.7	104179	101785	93457.9	83425.7	105341	100088	77211.6	71700.1	75876.5	71523.7	69881.5	61741.5
12.06_879.4960m/z	879.496	12.0649	neg	Notoginsenoside J	HMDB0031757	Phenylpropanoids and polyketides	Coumarins and derivatives	Furanocoumarins			53.7	74.7	M+FA-H	C42H74O16	0.175144	50494.2	49556.4	52818.2	46036	31478.3	27274.8	26589	30318.5	26222	26138.2	54406.5	57221.6	59438.2	65457.2	60510.8	60812.9
14.45_236.1779n	219.175	14.4475	pos	Acorusnol	HMDB0030920	Lipids and lipid-like molecules	Prenol lipids	Sesquiterpenoids	*		53.7	72.1	M+H-H2O, M+H	C15H24O2	0.996898	103847	111980	143965	126564	103251	112471	119890	105597	101605	109687	145343	191195	226215	211947	191834	165610
2.27_479.1406m/z	479.141	2.26877	neg	4-Hydroxy-5-(3',4'-dihydroxyphenyl)-valeric acid-O-methyl-O-glucuronide	HMDB0059972	Organic oxygen compounds	Organooxygen compounds	Carbohydrates and carbohydrate conjugates			53.7	77	M+FA-H	C18H26O12	-0.135214	21693.3	21578.7	22590.2	23397.1	48963.7	49423.7	46398.6	36607.3	45610	42536.5	3711.23	4088.85	3806.84	3781.67	3562.86	3794.83
4.31_177.0549m/z	177.055	4.31265	pos	Ferulic acid	HMDB0000954	Phenylpropanoids and polyketides	Cinnamic acids and derivatives	Hydroxycinnamic acids and derivatives	**	C01494	53.7	72.4	M+H-H2O	C10H10O4	1.24402	115451	117747	119546	121003	130742	139153	133508	142640	133658	127388	105505	102255	106181	107716	104026	115936
4.63_435.2239m/z	435.224	4.63445	neg	(3S,5R,6S,7E,9x)-7-Megastigmene-3,6,9-triol 9-glucoside	HMDB0041176	Lipids and lipid-like molecules	Fatty Acyls	Fatty acyl glycosides	*		53.7	74	M+FA-H	C19H34O8	0.729005	70869.1	75069.6	74443.5	70303.5	46024.6	48547.1	49892.1	44542.8	50238	52021.2	104037	98231.1	111019	95454.7	99340.8	93113.1
5.06_275.0915m/z	275.092	5.05943	pos	(2xi,4xi)-4,4',5,7-Tetrahydroxyflavan	HMDB0037232	Phenylpropanoids and polyketides	Flavonoids	Flavans	*		53.7	71.3	M+H	C15H14O5	0.523459	2.36262e+06	2.38567e+06	2.33096e+06	2.25308e+06	2.03296e+06	3.05544e+06	2.35429e+06	2.40789e+06	2.27716e+06	2.29338e+06	2.68414e+06	2.54004e+06	2.64761e+06	2.59103e+06	2.53288e+06	2.24641e+06
5.30_249.1488m/z	249.149	5.29577	pos	Parthenolide	41188	Lipids and lipid-like molecules	Prenol lipids	Isoprenoids		C07609	53.7	73.6	M+H	C15H20O3	0.990369	14275.2	14597	14736.4	15015.8	11919.6	12170.9	11790.1	13240.2	12665	10203	19657	19226.4	19657.1	18142.7	17525.5	18321.3
5.35_589.2507m/z	589.251	5.34875	neg	Cinncassiol A 19-glucoside	HMDB0035165	Lipids and lipid-like molecules	Prenol lipids	Terpene glycosides	*		53.7	75.7	M+FA-H	C26H40O12	1.02958	157000	156208	153863	155044	95137.9	106980	104985	86970.7	111932	103009	221532	230219	214228	220597	209942	238430
7.09_329.2335m/z	329.233	7.08865	neg	9,10,13-TriHOME	HMDB0004710	Lipids and lipid-like molecules	Fatty Acyls	Fatty acids and conjugates	**	C14835	53.7	73.1	M-H	C18H34O5	0.351211	123209	124580	124605	127464	33721.1	46654.4	32911.1	26219	37245.6	31064.6	30783	28863.1	26632.4	24807.4	23161.2	25629.9
7.54_549.3438m/z	549.344	7.53853	neg	Protobassic acid	LMPR0106150035	Lipids and lipid-like molecules	Prenol lipids	Triterpenoids	*		53.7	77.3	M+FA-H	C30H48O6	1.00106	24071.9	22559.4	22370.5	21670	34525.2	21230.4	23707	28777	31993.7	28932.1	22736.6	17188.2	18612	18127	15697.9	30524.4
0.68_120.0422n	165.04	0.67675	neg	Erythrose	HMDB0002649	Organic oxygen compounds	Organooxygen compounds	Carbohydrates and carbohydrate conjugates		C01796	53.6	68.8	M+FA-H, 2M-H	C4H8O4	-0.373537	957529	979878	1.03738e+06	985001	1.3079e+06	1.27517e+06	1.31601e+06	1.25074e+06	1.16816e+06	1.33397e+06	906395	929264	1.00912e+06	1.00181e+06	1.08164e+06	1.00142e+06
11.26_467.3157m/z	467.316	11.2595	neg	Macrophyllic acid A	LMPR0103320001	Lipids and lipid-like molecules	Prenol lipids	Isoprenoids			53.6	75.4	2M-H	C15H22O2	-2.05186	22815.6	23054.8	26544.7	26960.1	14631.3	14559.3	11143.4	8767.71	12397.3	14735.2	38442.6	34465.6	40904.1	34605.8	34603.3	33221.6
11.79_220.1828n	238.217	11.7928	pos	Humulenol II	HMDB0038212	Lipids and lipid-like molecules	Prenol lipids	Sesquiterpenoids	*		53.6	75	M+H, M+NH4	C15H24O	0.380461	36722.3	30930.2	34939.7	33861.8	32750.2	38446.8	33679.1	43785	43001.2	36662.8	39201.9	28700.3	24937.3	25958.4	27239.4	32342.9
13.42_557.4186m/z	557.419	13.4163	pos	DG(12:0/18:3(9Z,12Z,15Z)/0:0)[iso2]	LMGL02010338	Lipids and lipid-like molecules	Glycerolipids	Diradylglycerols			53.6	79.8	M+Na	C33H58O5	1.81516	86432.4	91323.9	114545	116528	92746.9	87323.6	80028.8	69082.3	81649.1	79672.8	129963	156571	179306	154383	171217	118242
13.49_247.2058m/z	247.206	13.4882	pos	Norlinolenic acid	LMFA01030756	Lipids and lipid-like molecules	Fatty Acyls	Fatty Acids and Conjugates			53.6	72.6	M+H-H2O	C17H28O2	0.710371	16229.4	17932.2	16220.3	16117.6	21268.4	25061.7	21736.8	23389.8	21482.3	23240	11704.6	10387.1	10892.4	11240.5	11644.7	11308.3
3.91_355.0933m/z	355.093	3.90792	neg	Portulacaxanthin II	HMDB0012281	Organic acids and derivatives	Carboxylic acids and derivatives	Amino acids, peptides, and analogues	*		53.6	78.9	M-H2O-H	C18H18N2O7	-0.82345	128653	117799	136665	133451	131261	148455	137966	164295	123239	146096	126747	118256	121199	120058	124962	120638
3.95_326.1002n	325.093	3.94538	neg	trans-p-Coumaric acid 4-glucoside	HMDB0039509	Organic oxygen compounds	Organooxygen compounds	Carbohydrates and carbohydrate conjugates	*		53.6	71	M-H, M+FA-H, 2M-H	C15H18O8	0.127018	1.76173e+06	1.72488e+06	1.79583e+06	1.75201e+06	1.41524e+06	1.58985e+06	1.50878e+06	1.43244e+06	1.46203e+06	1.58952e+06	2.15143e+06	2.19551e+06	2.18231e+06	2.08388e+06	2.03489e+06	2.08333e+06
4.02_379.1611m/z	379.161	4.01872	neg	3-Methyl-3-butenyl apiosyl-(1->6)-glucoside	HMDB0031954	Lipids and lipid-like molecules	Fatty Acyls	Fatty acyl glycosides			53.6	73.5	M-H	C16H28O10	0.285111	181770	175440	188786	198674	141400	140612	147519	137576	138873	150897	229305	248440	237244	232747	230239	225880
4.33_356.1108n	355.103	4.32527	neg	1-O-2'-Hydroxy-4'-methoxycinnamoyl-b-D-glucose	HMDB0040866	Phenylpropanoids and polyketides	Cinnamic acids and derivatives	Hydroxycinnamic acids and derivatives	*		53.6	72	M-H, 2M-H	C16H20O9	0.106575	974490	966491	1.01456e+06	1.00533e+06	1.03638e+06	1.13198e+06	1.06157e+06	1.17074e+06	1.02688e+06	1.08561e+06	944115	944449	931930	972004	954029	977283
0.72_173.0091m/z	173.009	0.72385	neg	Dehydroascorbide(1-)	HMDB0062706	Organoheterocyclic compounds	Dihydrofurans	Furanones			53.5	72.8	M-H	C6H6O6	-0.119919	188512	181833	192004	194106	194466	187433	175767	181969	174349	185551	117769	115981	112692	113078	121020	103042
10.22_369.2640m/z	369.264	10.216	pos	alpha-Cortol	LMST02030228	Lipids and lipid-like molecules	Steroids and steroid derivatives	Hydroxysteroids		C05482	53.5	73.3	M+H	C21H36O5	1.23416	45566.9	40489.4	41504.1	38861.1	29586.1	33372.5	28953.3	14577.9	28720.2	25871.4	72690.9	64458.5	84329.2	55136	52128.5	54218.9
10.78_437.3418m/z	437.342	10.7756	pos	Glypallidifloric acid	HMDB0038758	Lipids and lipid-like molecules	Prenol lipids	Triterpenoids	*		53.5	73.1	M+H-H2O	C30H46O3	0.873946	1.94902e+06	2.06204e+06	1.87702e+06	1.99098e+06	2.37031e+06	2.38192e+06	2.43113e+06	2.73216e+06	2.52645e+06	2.69945e+06	1.68486e+06	1.79914e+06	1.76545e+06	1.70185e+06	1.84411e+06	1.72844e+06
10.81_457.3682m/z	457.368	10.8115	pos	ursolic acid	LMPR0106180007	Lipids and lipid-like molecules	Prenol lipids	Triterpenoids	*	C08988	53.5	72.1	M+H	C30H48O3	1.21623	507840	416069	401206	476851	636441	537488	549267	499354	448227	656266	394771	377524	287675	411096	402903	373590
12.53_212.2008m/z	212.201	12.5338	pos	13-amino-tridecanoic acid	LMFA01100006	Lipids and lipid-like molecules	Fatty Acyls	Fatty Acids and Conjugates			53.5	78	M+H-H2O	C13H27NO2	-0.509293	76434.9	72159.5	84735.6	75834.1	81078.4	89544.3	77594.6	100715	88690.9	86283.1	67100.2	62650.8	64246.4	72742.2	62815.6	69082.9
3.68_321.0971m/z	321.097	3.67962	pos	4-coumaroylshikimate	HMDB0304174	Unclassified	Unclassified	Unclassified			53.5	73.4	M+H	C16H16O7	0.767089	32280.9	31391.3	31612.5	27977	75981.3	68268.5	61922.6	38413.5	54006.4	48358.6	11194.9	17029.7	16255.2	14399.8	14494.2	25310.2
6.67_494.2885n	477.285	6.66857	pos	(3b,4b,11b,14b)-11-Ethoxy-3,4-epoxy-14-hydroxy-12-cyathen-15-al 14-xyloside	HMDB0034617	Lipids and lipid-like molecules	Prenol lipids	Diterpenoids	*		53.5	71.6	M+H-H2O, M+H	C27H42O8	1.02284	72847.7	69691.8	70961.7	67715.7	41946.7	46084.3	54816.4	45784.8	58861.3	47802.3	82757	117027	116718	100618	94082.7	121379
9.40_286.3106m/z	286.311	9.39598	pos	Oleyl alcohol	LMFA05000684	Lipids and lipid-like molecules	Fatty Acyls	Fatty alcohols			53.5	70.9	M+NH4	C18H36O	0.545221	191904	185576	188589	178192	250148	183441	238354	225336	208401	195460	140975	194447	161273	143785	143786	184788
0.70_342.1164n	360.15	0.704167	pos	Trehalose	HMDB0000975	Organic oxygen compounds	Organooxygen compounds	Carbohydrates and carbohydrate conjugates	**	C01083	53.4	70.4	M+H, M+NH4	C12H22O11	0.43446	5.69827e+06	5.78132e+06	5.49498e+06	5.27966e+06	5.49653e+06	5.95662e+06	5.96912e+06	6.57179e+06	5.6887e+06	5.64008e+06	6.02524e+06	6.03512e+06	6.16498e+06	5.9703e+06	5.15193e+06	6.18157e+06
0.72_209.0666m/z	209.067	0.72385	neg	2-Deoxyglucose	HMDB0062477	Lipids and lipid-like molecules	Fatty Acyls	Fatty alcohols			53.4	71.4	M+FA-H	C6H12O5	-0.394727	371302	359120	320171	291016	312756	322804	372101	353469	395653	293894	299269	396469	326198	342709	435937	296747
0.73_723.1956m/z	723.196	0.73465	pos	Isovitexin 7-O-(6'''-O-E-p-coumaroyl)glucoside	LMPK12110327	Lipids and lipid-like molecules	Polyketides	Flavonoids			53.4	86.5	M+H-H2O	C36H36O17	4.96274	993480	933264	925386	977851	1.29684e+06	1.26172e+06	1.42941e+06	1.29534e+06	1.28365e+06	1.06592e+06	532847	540112	577489	582802	467950	551272
3.31_314.1004n	359.099	3.31192	neg	6-O-Acetylarbutin	HMDB0034060	Organic oxygen compounds	Organooxygen compounds	Carbohydrates and carbohydrate conjugates	*		53.4	70.8	M+FA-H, 2M-H, M-H	C14H18O8	0.611786	323249	329417	332455	332065	344511	392225	362894	332197	347640	360372	342872	322460	335600	320496	321478	314969
5.29_551.2718m/z	551.272	5.2927	neg	(3b,9R)-5-Megastigmene-3,9-diol 9-[apiosyl-(1->6)-glucoside]	HMDB0038327	Lipids and lipid-like molecules	Fatty Acyls	Fatty acyl glycosides	*		53.4	76.2	M+FA-H	C24H42O11	1.80642	44088	43931.4	43016.2	43699.7	30235.6	31227.2	30856.3	24862.9	30853.2	31506.8	68275	63196.5	63546.8	59016.7	56075.5	53626.7
8.20_488.3506n	489.358	8.19582	pos	Ananasic acid	HMDB0038116	Lipids and lipid-like molecules	Steroids and steroid derivatives	Cycloartanols and derivatives	*		53.4	74	M+H-H2O, M+H	C30H48O5	0.798405	66955.7	78245.4	70902.4	72659.8	74615.6	64637.8	67692.9	76765.5	90704.3	76988.6	79281.8	88939.1	93697.5	73546.1	77003.6	85847.4
8.61_715.3547m/z	715.355	8.60693	neg	Lyciumoside IX	HMDB0033502	Lipids and lipid-like molecules	Prenol lipids	Terpene glycosides	*		53.4	75.7	M-H	C35H56O15	0.130062	24560	19280.5	23053.5	23624.9	7160.01	8937.06	9878.62	9549.36	8825.54	7205.33	26776	41799.9	50359.4	32447.1	27323.5	38952.4
8.75_563.3228m/z	563.323	8.75285	neg	Ganolucidic acid C	HMDB0039691	Lipids and lipid-like molecules	Prenol lipids	Triterpenoids	*		53.4	78.8	M+FA-H	C30H46O7	0.479346	6461.54	6167.8	5695.07	5806.08	28777.3	6032.19	5873.63	4279.13	6821.46	6584.34	1702.88	1817.93	1126.14	1426.04	1120.68	4240.82
9.80_490.3667n	489.359	9.79725	neg	Camelliagenin C	HMDB0034532	Lipids and lipid-like molecules	Prenol lipids	Triterpenoids	*		53.4	72.7	M-H, M+FA-H	C30H50O5	1.86281	97696.8	128925	123305	126920	141921	165321	150966	123202	153325	152272	119333	107040	112120	119423	112631	115959
0.72_162.0762m/z	162.076	0.7194	pos	Glucosamine	HMDB0001514	Organic oxygen compounds	Organooxygen compounds	Carbohydrates and carbohydrate conjugates	**	C00329	53.3	73.1	M+H-H2O	C6H13NO5	0.499994	127642	139449	151366	144934	32025.3	37827.5	31575.1	32391.4	30965.4	37594.7	25381.9	27442.3	29677.6	26872.2	23955.4	28969
10.23_400.3789m/z	400.379	10.2346	pos	24-hydroxy-10Z-tetracosenoic acid	LMFA01050215	Lipids and lipid-like molecules	Fatty Acyls	Fatty Acids and Conjugates			53.3	71.5	M+NH4	C24H46O3	0.981575	27142.3	24592.6	28444.2	25778.9	41033.5	27624.4	29533.1	28797.9	33859.5	25153.7	21386.4	32136.3	28850.2	19946.6	22417.7	27610.8
11.06_280.2638m/z	280.264	11.064	pos	2-(5,8-Tetradecadienyl)cyclobutanone	HMDB0037519	Organic oxygen compounds	Organooxygen compounds	Carbonyl compounds			53.3	70.8	M+NH4	C18H30O	1.1407	138087	129385	118458	135164	118296	121681	121557	136945	127028	120370	106892	82395.5	88346.4	91058	94984.8	87809.3
11.21_205.1953m/z	205.195	11.2092	pos	α-Farnesene	64096	Lipids and lipid-like molecules	Prenol lipids	Sesquiterpenoids	**	C09665	53.3	69.3	M+H	C15H24	1.31467	1.41341e+06	1.36745e+06	1.48918e+06	1.45472e+06	1.14659e+06	1.12485e+06	1.17508e+06	947493	1.27386e+06	1.06393e+06	1.79472e+06	1.76823e+06	1.91145e+06	1.80724e+06	1.66665e+06	1.66861e+06
11.50_473.3640m/z	473.364	11.4975	neg	(3alpha,5alpha,7alpha)-14-Methylergosta-9(11),24(28)-dien-3,7-diol	HMDB0041112	Lipids and lipid-like molecules	Steroids and steroid derivatives	Ergostane steroids	*		53.3	70.7	M+FA-H	C29H48O2	0.871608	38110.9	43345.2	43199.8	40013.6	40457.7	40912.1	40478.1	44714.6	50565	45434.3	39504.8	35604.2	35075.5	34816.3	37872	48632.3
2.94_117.0558m/z	117.056	2.93883	neg	2-Hydroxy-3-methylbutyric acid	HMDB0000407	Lipids and lipid-like molecules	Fatty Acyls	Fatty acids and conjugates			53.3	70.6	M-H	C5H10O3	0.938709	6041.08	6523.87	6530.6	6653.81	6879.29	6761.18	7173.87	6746.6	6778.69	7056.8	5692.6	5621.2	5659.62	5750.58	6054.92	5948.77
3.84_278.1157n	261.112	3.83982	pos	2beta,9xi-Dihydroxy-8-oxo-1(10),4,11(13)-germacratrien-12,6alpha-olide	HMDB0036662	Lipids and lipid-like molecules	Prenol lipids	Terpene lactones	*		53.3	69.7	M+H-H2O, M+H	C15H18O5	0.857668	108641	112181	107089	109271	160395	170714	178062	160898	168232	159312	76084.7	74454.9	73341.5	75015.8	68503	75170.8
3.93_224.0687n	225.076	3.92838	pos	Sinapic acid	45738	Phenylpropanoids and polyketides	Cinnamic acids and derivatives	Hydroxycinnamic acids and derivatives	**	C00482	53.3	70.3	M+H-H2O, M+H	C11H12O5	1.00205	88716.4	88113.4	96391.6	87958	120460	135590	130251	125985	127024	120918	58620.4	52234	52687.4	51203.3	52877.5	55987.1
4.49_343.1036m/z	343.104	4.48897	neg	Domesticoside	HMDB0029647	Organic oxygen compounds	Organooxygen compounds	Carbohydrates and carbohydrate conjugates	*		53.3	71.1	M-H	C15H20O9	0.495035	33243.7	36668.9	36975.6	38187.2	17994.6	19470.3	15534.6	12255.3	18653	16981.3	50473.2	55362	55764.8	46835.1	51304	42282.8
5.79_448.2314n	471.221	5.79367	pos	Acuminoside	86208	Lipids and lipid-like molecules	Prenol lipids	Terpene glycosides	*		53.3	69.8	M+NH4, M+Na	C21H36O10	1.20404	364363	362875	350620	354705	262164	274815	263133	238010	251438	243069	587155	531215	591249	481490	434365	471581
8.23_514.2780n	559.276	8.23165	neg	Cinncassiol D4 2-glucoside	HMDB0035065	Lipids and lipid-like molecules	Prenol lipids	Terpene glycosides	*		53.3	68	M-H, M+FA-H	C26H42O10	0.457377	759777	767153	743595	755514	308702	390210	268824	398987	263852	276912	1.43034e+06	1.2822e+06	1.38322e+06	1.25383e+06	1.20644e+06	1.01922e+06
9.25_509.3247m/z	509.325	9.24762	pos	28-Hydroxyglycyrrhetic acid	HMDB0035259	Lipids and lipid-like molecules	Prenol lipids	Triterpenoids	*		53.3	74.9	M+Na	C30H46O5	1.86961	38956.2	35099.6	38328.2	39418.2	24082.3	23911.3	20775.2	17847.3	25086	27636.8	60591.7	57606.3	60310.5	51168.3	55937	49245
4.33_551.1777m/z	551.178	4.32527	neg	2''-Methoxy-(S)-oleuropein	HMDB0035445	Lipids and lipid-like molecules	Prenol lipids	Terpene glycosides	*		53.2	81.1	M-H2O-H	C26H34O14	1.12213	308672	314869	314650	310702	483599	512303	472186	456363	481677	470690	195006	190077	187228	184393	173147	183374
5.18_372.1421n	371.135	5.18037	neg	Syringin	64181	Unclassified	Unclassified	Unclassified			53.2	69.1	M-H, M+FA-H	C17H24O9	0.177812	124969	134930	135992	131379	76100.9	94193.6	68111.4	62713.3	81353.5	70764.5	231236	224395	227391	207458	184941	183759
1.37_309.1193m/z	309.119	1.36603	neg	(Z)-2-Methyl-2-butene-1,4-diol 4-O-beta-D-Glucopyranoside	HMDB0041187	Lipids and lipid-like molecules	Fatty Acyls	Fatty acyl glycosides	*		53.1	68.4	M+FA-H	C11H20O7	0.692471	177190	174321	184808	191302	163116	168893	160817	156644	157241	152854	196648	191839	202746	215537	212702	192021
10.43_666.3983n	647.38	10.4307	neg	Sericoside	HMDB0034504	Lipids and lipid-like molecules	Prenol lipids	Triterpenoids	*		53.1	75.6	M-H2O-H, M-H	C36H58O11	0.579081	402406	534147	514327	531982	537667	546291	591015	633046	634793	630549	359147	329179	341552	345883	284712	405802
11.44_766.4517m/z	766.452	11.443	neg	PHDdiA-PC	LMGP20010018	Lipids and lipid-like molecules	Glycerophospholipids	Oxidized glycerophospholipids			53.1	72	M+FA-H	C36H68NO11P	0.729843	54028.7	51499.8	64720.7	54806.4	58701.6	47132.3	56715.7	60653.9	66044.4	50502	72342.1	93345.5	96159	88371.7	92833.7	98035.1
3.41_596.1550m/z	596.155	3.40778	pos	3-Caffeoylpelargonidin 5-glucoside	HMDB0038087	Phenylpropanoids and polyketides	Flavonoids	Flavonoid glycosides	*		53.1	77.3	M+H	C30H27O13+	4.21955	356083	348522	350116	342438	354307	404205	434044	481943	339465	496313	379879	348737	359522	362332	382532	321919
3.83_525.1593m/z	525.159	3.83392	neg	Demethyloleuropein	HMDB0036121	Phenylpropanoids and polyketides	Flavonoids	Flavonoid glycosides	*		53.1	75.9	M-H	C24H30O13	-3.90508	101152	94943.3	96564.9	100460	138090	142620	147865	142166	142146	131641	66183.1	67186.5	58219.6	64462.7	64632.1	68737.7
8.47_272.2587m/z	272.259	8.46938	pos	cis-9-palmitoleic acid	LMFA01030056	Lipids and lipid-like molecules	Fatty Acyls	Fatty acids and conjugates	**	C08362	53.1	69.5	M+NH4	C16H30O2	1.04277	201419	198081	201717	193042	247211	173270	242526	231556	215084	226239	144071	179502	185485	164973	168118	188974
0.66_133.0376n	132.03	0.6614	neg	D-Aspartic acid	HMDB0006483	Organic acids and derivatives	Carboxylic acids and derivatives	Amino acids, peptides, and analogues	**	C00402	53	70.9	M-H2O-H, M-H	C4H7NO4	0.500529	1.45609e+06	1.68153e+06	1.67623e+06	1.89185e+06	3.09879e+06	3.13014e+06	2.97864e+06	3.21941e+06	2.74298e+06	3.23744e+06	1.23936e+06	889749	1.09198e+06	1.08924e+06	1.1047e+06	1.02513e+06
0.71_162.0529n	161.046	0.708633	neg	Lichenin	HMDB0302349	Unclassified	Unclassified	Unclassified			53	70.3	M-H, 2M-H	C6H10O5	0.242242	2.19341e+06	2.45099e+06	2.58938e+06	2.62719e+06	2.41667e+06	2.53091e+06	2.53052e+06	2.85583e+06	2.55255e+06	2.54015e+06	2.26451e+06	2.44231e+06	2.36743e+06	2.54116e+06	2.50091e+06	2.42151e+06
1.24_283.0919n	284.099	1.24072	pos	Guanosine	87	Nucleosides, nucleotides, and analogues	Purine nucleosides	Unclassified	**	C00387	53	68.3	M+H, M+Na	C10H13N5O5	0.648055	187022	198684	196340	193889	160773	159806	174286	154113	173931	152414	86057.3	101501	103842	100890	95120.7	112499
10.07_772.4249n	795.414	10.068	pos	Aginoside progenin	HMDB0034595	Organoheterocyclic compounds	Isoquinolines and derivatives	Benzylisoquinolines	*		53	69.3	M+NH4, M+Na	C39H64O15	0.533085	114114	108248	113162	102776	84777.4	98065.8	90729.6	95717.1	92520	63679.7	203154	188392	190526	189723	132309	149880
3.98_452.1303n	453.138	3.98148	pos	Catechin 5-glucoside	HMDB0037948	Phenylpropanoids and polyketides	Flavonoids	Flavonoid glycosides	*		53	76.2	M+H, M+Na	C21H24O11	-3.55351	87740.6	88234.8	86065.9	80969.7	144080	179576	171114	143010	136991	156453	32663.3	33588.7	28365	30123.3	33389.3	34238.9
4.22_565.2499m/z	565.25	4.21768	neg	7,8-Dihydrovomifoliol 9-[apiosyl-(1->6)-glucoside]	HMDB0029771	Lipids and lipid-like molecules	Fatty Acyls	Fatty acyl glycosides	*		53	72.1	M+FA-H	C24H40O12	-0.582577	1.42641e+06	1.41541e+06	1.45115e+06	1.46345e+06	1.00442e+06	1.12333e+06	1.0397e+06	929913	1.01185e+06	1.07436e+06	2.12308e+06	2.08724e+06	2.09125e+06	1.9009e+06	1.90657e+06	1.86596e+06
5.00_505.0993m/z	505.099	4.99768	neg	Quercetin 3-(6''-acetylglucoside)	50554	Phenylpropanoids and polyketides	Flavonoids	Flavonoid glycosides	*		53	73	M-H	C23H22O13	1.15636	31219.5	32556.5	32007	31469.4	12215.6	14290	11282.3	11946.8	13858	13143.3	62146.3	45875.2	53938	48298.6	45935.8	44609.6
7.44_573.2556m/z	573.256	7.4449	neg	ent-6R,16bOH,17-Trihydroxy-7-oxo-6,7-seco-19,6-kauranolide 6-O-glucoside	HMDB0038546	Lipids and lipid-like molecules	Prenol lipids	Terpene glycosides	*		53	74	M+FA-H	C26H40O11	0.620997	17697.4	17647.2	18284.2	17137.9	7464.05	5324.88	5534.33	3554.07	5594.51	6015.95	33461.9	34323	32627.9	31392.9	28238.2	32054.5
8.88_311.2229m/z	311.223	8.88342	neg	8R,11S-DiHODE	LMFA02000064	Lipids and lipid-like molecules	Fatty Acyls	Octadecanoids			53	69.2	M-H	C18H32O4	0.487248	67423.1	69587.2	68641	70599.3	89108.2	85862.2	79048.4	100236	101685	112933	46277.9	50451.5	43813.8	40761.7	38463.2	46071.8
9.65_241.1446m/z	241.145	9.64837	neg	2E,4E-dodecadienoic acid	LMFA01030230	Lipids and lipid-like molecules	Fatty Acyls	Fatty Acids and Conjugates			53	67	M+FA-H	C12H20O2	0.544992	88860.7	87640.5	90905.9	90660	95455.4	85268.3	95160.3	91077.2	93301.2	85953.1	68054.9	81101	76882.7	73654	72323.8	77217.9
0.72_191.0198m/z	191.02	0.72385	neg	3-Oxoglutaric acid	HMDB0013701	Organic acids and derivatives	Keto acids and derivatives	Short-chain keto acids and derivatives			52.9	65.9	M+FA-H	C5H6O5	0.672375	4.24534e+06	3.96509e+06	4.27034e+06	4.51349e+06	4.55458e+06	4.51603e+06	4.34084e+06	4.04267e+06	3.97001e+06	4.6889e+06	1.55203e+06	1.15017e+06	1.31804e+06	1.28925e+06	1.31647e+06	1.37469e+06
10.16_754.4143n	777.404	10.1608	pos	Schidigerasaponin C2	HMDB0036251	Lipids and lipid-like molecules	Steroids and steroid derivatives	Steroidal glycosides	*		52.9	71.2	M+NH4, M+Na	C39H62O14	0.470413	67375.6	60696.3	75108.9	63329.5	34408.7	36683.4	33831.2	29963.2	34488.6	24268.6	132781	132898	167118	126313	83467.6	105629
10.36_295.2279m/z	295.228	10.3557	neg	9,10-Epoxyoctadecanoic acid	HMDB0061650	Lipids and lipid-like molecules	Fatty Acyls	Fatty acids and conjugates	**	C19620	52.9	68.2	M-H2O-H	C18H34O4	0.0454931	128605	134931	132318	127027	124478	133698	122562	152983	153802	164866	117360	122995	116324	113902	103386	119127
3.78_534.0987n	515.081	3.7788	neg	Kaempferol 3-(6''-malonylglucoside)	LMPK12111784	Phenylpropanoids and polyketides	Flavonoids	Flavonoid glycosides	*		52.9	75.5	M-H2O-H, M-H, M+FA-H	C24H22O14	-4.19271	618793	582785	604863	616024	459664	667426	516878	543918	490590	567439	802225	764421	830193	713613	717328	630643
4.34_380.1684n	379.161	4.34372	neg	Prenyl arabinosyl-(1->6)-glucoside	HMDB0041360	Lipids and lipid-like molecules	Fatty Acyls	Fatty acyl glycosides	*		52.9	69.8	M-H, M+FA-H	C16H28O10	0.387136	138975	139866	146225	144457	122089	137403	130193	140238	125797	128687	129086	124471	127775	115050	118912	116026
5.27_445.0778m/z	445.078	5.27383	neg	Myricitrin	HMDB0034360	Phenylpropanoids and polyketides	Flavonoids	Flavonoid glycosides	*	C10108	52.9	70.8	M-H2O-H	C21H20O12	0.455838	124809	130359	132647	124237	111422	122276	103219	75970.6	122404	116631	184314	153604	163494	157112	144128	146179
5.87_263.1289m/z	263.129	5.87248	neg	γ-CEHC	44822	Organoheterocyclic compounds	Benzopyrans	1-benzopyrans			52.9	67.4	M-H	C15H20O4	0.069854	16718.3	16635.9	15517.1	16184.1	19199.4	20535.9	20675.2	18352.9	20681.3	19735.5	13866.7	14894.7	14015.2	13776.2	14463.1	13426.2
8.84_121.0651m/z	121.065	8.8377	pos	p-Tolualdehyde	66526	Benzenoids	Benzene and substituted derivatives	Benzoyl derivatives	**	C06758	52.9	68.6	M+H	C8H8O	2.17697	5496.37	5871.18	6087.69	5904.57	4897.59	6460.61	4126.6	8555.6	6154.23	3992.37	6612.82	5122.74	5582.49	7030.5	6901.22	4860.59
0.67_163.0846n	146.081	0.6737	pos	2-Amino-4-ethoxy-3-hydroxybutanoic acid	HMDB0032862	Organic acids and derivatives	Carboxylic acids and derivatives	Amino acids, peptides, and analogues	*		52.8	68.5	M+H-H2O, M+H	C6H13NO4	0.667938	432829	419679	446434	437221	499420	504730	485040	509080	517502	570348	566452	522500	527683	555673	490950	550327
10.78_472.3552n	471.348	10.7809	neg	27-Hydroxyisomangiferolic acid	HMDB0036064	Lipids and lipid-like molecules	Prenol lipids	Quinone and hydroquinone lipids	**	C17568	52.8	68.2	M-H, 2M-H, M-H2O-H	C30H48O4	-0.166803	4.45951e+06	4.46795e+06	4.36533e+06	4.51815e+06	4.34457e+06	4.73265e+06	4.62133e+06	4.50153e+06	5.02685e+06	4.97621e+06	3.97668e+06	4.01511e+06	4.16001e+06	4.07953e+06	3.94036e+06	4.17329e+06
11.45_437.3418m/z	437.342	11.445	pos	9(11)-Dehydroglycyrrhetic acid	LMPR0106150021	Lipids and lipid-like molecules	Prenol lipids	Triterpenoids			52.8	70.5	M+H-H2O	C30H46O3	0.869813	798244	797914	794947	788629	778224	839897	748701	723809	825022	793797	989353	962061	1.05763e+06	961892	1.03873e+06	922002
11.81_433.2359m/z	433.236	11.8095	neg	LysoPA(18:2(9Z,12Z)/0:0)	HMDB0007856	Lipids and lipid-like molecules	Glycerophospholipids	Glycerophosphates			52.8	66.7	M-H	C21H39O7P	-0.294828	1.63931e+06	1.05027e+06	982634	1.26092e+06	616035	327667	210138	152526	115539	93299.8	242507	128902	83923.7	63524.5	52849.8	44701.9
3.64_200.0474m/z	200.047	3.64413	pos	p-CHLOROPHENYLALANINE	44308	Phenylpropanoids and polyketides	2-arylbenzofuran flavonoids	Unclassified	*		52.8	90.3	M+H	C9H10ClNO2	0.753511	1.73424e+07	1.69449e+07	1.70338e+07	1.78661e+07	1.84019e+07	1.96313e+07	2.02955e+07	2.05515e+07	1.90672e+07	1.75488e+07	1.48125e+07	1.55019e+07	1.57322e+07	1.56668e+07	1.44582e+07	1.64574e+07
3.65_451.1249m/z	451.125	3.6482	neg	Catechin 3'-glucoside	HMDB0037946	Phenylpropanoids and polyketides	Flavonoids	Flavonoid glycosides	*		52.8	70	M-H	C21H24O11	0.619421	120139	113736	121988	124485	107654	125054	120480	121453	106450	124939	140914	132436	143900	137405	136074	130584
4.00_589.2353m/z	589.235	4.00073	neg	Xylopine	HMDB0301845	Unclassified	Unclassified	Unclassified			52.8	69.5	2M-H	C18H17NO3	1.44404	97328.2	96836.1	89630.9	94424.8	77528	64271	70453.4	70094.5	73948.9	72280.9	130893	133810	123617	130066	126735	119724
6.31_475.2695m/z	475.27	6.3141	pos	Lucidenic acid L	HMDB0035975	Lipids and lipid-like molecules	Prenol lipids	Triterpenoids	*		52.8	70.9	M+H	C27H38O7	1.04117	15546.8	17060.7	15820.4	14369.2	11207.3	12428.4	11181.6	12399.3	12493.2	10928.4	27260	29833.3	28769.6	27143.2	26286.9	29323
7.75_250.1570n	273.146	7.75077	pos	Procurcumadiol	HMDB0034721	Lipids and lipid-like molecules	Prenol lipids	Sesquiterpenoids	*		52.8	67.5	M+H-H2O, M+Na	C15H22O3	0.596527	68741.8	68799	66241.2	68187.5	52814.3	57546.7	54076.3	42776.4	59395.2	47765.8	99755.4	96442.5	92792.3	94500.6	87423.1	103572
8.41_258.0531n	259.06	8.4141	pos	5,6,8-Trihydroxy-2-methylbenzo[g]chromen-4-one	HMDB0033911	Organoheterocyclic compounds	Naphthopyrans	Naphthopyranones	*	C17671	52.8	68.5	M+H, M+Na	C14H10O5	1.12596	3596.75	3661.7	3854.23	3201.49	27307.8	1332.79	743.713	3626.55	26459.8	2653.29	2799.91	2.73368e-07	99.2552	2.73368e-07	2.73368e-07	358.698
9.96_649.3752m/z	649.375	9.96488	neg	23-trans-p-Coumaroyloxytormentic acid	HMDB0040682	Lipids and lipid-like molecules	Prenol lipids	Triterpenoids	*		52.8	70	M-H	C39H54O8	0.957589	80586	124226	135584	135637	100944	80975.2	96642.7	131562	108562	119536	178768	141314	161895	147572	129946	162712
10.38_238.1934n	239.201	10.3799	pos	alpha-Bisabolol oxide C	HMDB0038138	Organoheterocyclic compounds	Oxanes	Unclassified	*		52.7	69.6	M+H-H2O, M+H	C15H26O2	0.514981	15473.4	14637.5	15009.2	15035	8463.82	8513.03	8551.67	6171.37	9447.11	7813.06	20601.2	20768.8	27075	19208.2	17261	19320.3
10.47_443.3891m/z	443.389	10.4688	pos	UVAOL	44400	Lipids and lipid-like molecules	Prenol lipids	Triterpenoids	*		52.7	68.9	M+H	C30H50O2	1.57392	480610	473363	438519	433740	655984	690508	622005	542306	721366	656890	391739	362154	405146	379453	378413	389369
10.79_294.2198n	295.227	10.7942	pos	alpha-kamlolenic acid	LMFA02000156	Lipids and lipid-like molecules	Fatty Acyls	Octadecanoids			52.7	68.3	M+H, M+Na, M+H-H2O	C18H30O3	1.16535	710169	676121	708358	715748	765080	726551	642997	522616	692842	633115	428334	451009	454078	409449	434906	709142
11.45_207.1746m/z	207.175	11.445	pos	Longicamphenylone	265086	Unclassified	Unclassified	Unclassified			52.7	66.7	M+H	C14H22O	1.21528	56938.3	60699.7	58954.2	59000.4	68586.5	73635.5	67784	61968.2	73851.9	75303.5	54010.9	49198.5	53883.1	51034.9	48595	50443.5
12.27_636.4239n	617.406	12.2661	neg	Ginsenoside Rh7	HMDB0039446	Lipids and lipid-like molecules	Prenol lipids	Triterpenoids	*		52.7	70.4	M-H2O-H, M-H	C36H60O9	0.300828	131615	149250	168917	158244	153952	171675	150247	178996	192603	174092	146108	135585	151033	142700	149539	144965
12.53_240.2318m/z	240.232	12.5338	pos	Humulol	HMDB0038213	Lipids and lipid-like molecules	Prenol lipids	Sesquiterpenoids			52.7	77.5	M+NH4	C15H26O	-1.55471	74134.6	68719.9	67821.7	62465.2	71994.6	90669.8	80034.3	93625.7	88988.2	82273.6	65336.3	65117.7	54945.5	55577.8	61911.7	59442.7
4.98_417.0829m/z	417.083	4.97943	neg	Taxifolin 3-arabinoside	HMDB0041418	Phenylpropanoids and polyketides	Flavonoids	Flavonoid glycosides	*		52.7	66.3	M-H2O-H	C20H20O11	0.450932	283593	294833	305065	312602	233488	262431	240337	189550	261246	266705	415148	358940	375148	367017	370652	347532
5.42_639.1360m/z	639.136	5.42333	neg	Quercetin 3-(6''-ferulylglucoside)	LMPK12112145	Lipids and lipid-like molecules	Polyketides	Flavonoids			52.7	70.3	M-H	C31H28O15	0.663816	17591.3	17292.5	17518.6	20198.7	9168.67	12971.4	7803.06	15906.1	12088.7	11677.3	32997.4	27103.5	23406.8	26514.4	25657	27463.1
6.02_477.2852m/z	477.285	6.01582	pos	Lucidenic acid C	HMDB0037609	Lipids and lipid-like molecules	Prenol lipids	Triterpenoids	*		52.7	69.7	M+H	C27H40O7	1.19075	14801.2	13644.9	13856.1	14573.5	7366.62	9353.1	10036	9274.99	9819.35	8287.18	18944	23788.5	24614.2	20342.6	21345.3	25578.6
7.77_644.3410n	667.33	7.7696	pos	Goshonoside F3	HMDB0038376	Lipids and lipid-like molecules	Prenol lipids	Terpene glycosides	*		52.7	64.8	M+Na, M+K, M+NH4	C32H52O13	0.254609	674137	682699	662907	679413	404522	417868	448490	452599	439257	382060	1.24566e+06	1.18618e+06	1.15573e+06	1.10604e+06	1.08297e+06	1.17231e+06
12.61_297.2070m/z	297.207	12.6132	neg	8E-Heptadecenedioic acid	LMFA01170053	Lipids and lipid-like molecules	Fatty Acyls	Fatty Acids and Conjugates			52.6	66.9	M-H	C17H30O4	-0.328799	135760	144699	137553	143446	183372	147889	165485	166101	161061	154844	107785	117270	113565	95010.4	94750.9	106270
12.62_439.3571m/z	439.357	12.6218	pos	Katonic acid	HMDB0034654	Lipids and lipid-like molecules	Prenol lipids	Triterpenoids	*		52.6	67.5	M+H-H2O	C30H48O3	0.161607	2.4942e+06	2.67623e+06	2.35369e+06	2.37273e+06	2.9872e+06	3.27249e+06	3.4482e+06	3.01502e+06	3.02748e+06	3.7133e+06	1.95431e+06	1.86125e+06	2.20114e+06	2.32897e+06	2.10961e+06	2.12793e+06
3.70_252.0878m/z	252.088	3.70408	neg	Phenylpropionylglycine	HMDB0000860	Organic acids and derivatives	Carboxylic acids and derivatives	Amino acids, peptides, and analogues			52.6	71.8	M+FA-H	C11H13NO3	0.458095	7432.33	7137.35	6580.93	7563.1	9914.78	9632.75	10568.2	9722.69	9279.09	10060.2	3067.55	2823.94	3249.93	3237.16	3326.18	3097.27
4.11_341.0880m/z	341.088	4.10937	neg	1-O-Caffeoylglucose	HMDB0036937	Organooxygen compounds	Carbohydrates and carbohydrate conjugates	Monosaccharides	*	C10433	52.6	69.7	M-H	C15H18O9	0.509085	33063.3	32088.9	33231.5	33585.6	34016.7	36399.1	34134.7	31814.7	35251.1	37731.9	33019	33695.2	34689.4	37493.8	36007.6	35043.1
4.19_135.1170m/z	135.117	4.19237	pos	p-Mentha-1,3,8-triene	91996	Lipids and lipid-like molecules	Prenol lipids	Monoterpenoids	*		52.6	66.6	M+H	C10H14	1.49132	49827.8	52335.8	49657.5	52222.5	37277.5	38802.1	39437.2	37019.7	35779.3	35082.4	72016.4	69929.6	72044.6	65574.6	59448.2	65091.6
4.46_164.0476n	147.044	4.45545	pos	4-Hydroxycinnamic acid	HMDB0002035	Phenylpropanoids and polyketides	Cinnamic acids and derivatives	Hydroxycinnamic acids and derivatives	**	C00811	52.6	66.7	M+H-H2O, M+H	C9H8O3	1.31541	50868.8	53564.8	58023	55967.2	64554.3	80344.1	69059.4	72062.6	65348.6	58846.5	45219.9	44614.9	42951.7	43674	41231.8	47082.4
7.39_492.2728n	493.28	7.39453	pos	Erinacine P	HMDB0036313	Lipids and lipid-like molecules	Prenol lipids	Diterpenoids	*		52.6	67.7	M+H-H2O, M+H	C27H40O8	0.976806	202680	213226	218060	235567	112907	112713	132446	127255	134480	137320	272760	288910	303427	272353	311173	272835
8.73_557.3463m/z	557.346	8.73447	neg	1-Hydroxyvitamin D3 3-D-glucopyranoside	LMST03020671	Lipids and lipid-like molecules	Sterol Lipids	Secosteroids			52.6	73.1	M-H2O-H	C33H52O8	-3.67634	54036.6	52402	51658.2	52202.3	67032.3	73160.2	63185.6	66466.1	79226.3	73045.1	38809.4	42731.6	43220.5	41130.8	36735.7	43714.1
9.61_499.3781m/z	499.378	9.61428	pos	Ursololactone	91714	Lipids and lipid-like molecules	Prenol lipids	Triterpenoids	*		52.6	67.4	M+H	C32H50O4	-0.185409	43265.1	39995	38406.8	38013.4	53679.1	58679.6	57753.8	64603.4	69161.9	64838.5	26770.9	25412.2	28761.6	25761.6	24599.3	25108.9
0.66_246.0504n	291.049	0.6614	neg	Glycerophosphoglycerol	HMDB0240316	Organic acids and derivatives	Organic phosphoric acids and derivatives	Phosphate esters			52.5	64.6	M-H, M+FA-H	C6H15O8P	-0.292181	733173	780060	770228	798153	1.00387e+06	1.16661e+06	931932	944715	973520	1.04038e+06	890738	748400	870082	771433	798969	798300
1.40_329.0880m/z	329.088	1.40278	neg	2-O-Benzoyl-D-glucose	HMDB0034618	Organic oxygen compounds	Organooxygen compounds	Carbohydrates and carbohydrate conjugates	*		52.5	65.3	M+FA-H	C13H16O7	0.664242	95413.3	100104	98734.2	101342	101628	108778	103336	94549.8	100342	97901.8	107274	100196	107494	100316	105281	94033.4
1.42_205.0355m/z	205.036	1.42057	neg	Oxoadipic acid	HMDB0000225	Organic acids and derivatives	Keto acids and derivatives	Medium-chain keto acids and derivatives	**	C00322	52.5	65.8	M+FA-H	C6H8O5	0.831122	218328	228601	226164	228475	201302	196114	216728	229678	205906	190608	241782	248760	263727	265226	259381	255354
11.75_283.1915m/z	283.191	11.7538	neg	(3S,4S,6R,7S)-1,10-Bisaboladiene-3,4-diol	HMDB0031383	Lipids and lipid-like molecules	Prenol lipids	Sesquiterpenoids	*		52.5	67.2	M+FA-H	C15H26O2	-0.070437	19560.8	19951.9	19243.1	20460.3	25330.2	21921.2	23526	23030.3	20484.2	19933.7	15247.2	18247.7	16135	14529.4	15636.8	16783.4
12.66_573.4131m/z	573.413	12.6579	pos	Cholestanyl glucoside	LMST01010366	Lipids and lipid-like molecules	Sterol Lipids	Sterols			52.5	68	M+Na	C33H58O6	0.962459	461976	443123	545322	512278	378550	310121	280092	234844	258224	263918	796595	837916	1.08851e+06	897364	682460	693938
14.08_426.3865n	409.383	14.0775	pos	Camelliol C	HMDB0033195	Lipids and lipid-like molecules	Prenol lipids	Triterpenoids	*		52.5	68.8	M+H-H2O, M+H	C30H50O	0.715551	542592	650595	510164	542343	775867	818605	822710	903970	1.0004e+06	829149	465687	397148	426230	429767	532109	384268
14.32_613.4830m/z	613.483	14.3181	pos	DG(18:2(9Z,12Z)/18:4(6Z,9Z,12Z,15Z)/0:0)	HMDB0007251	Lipids and lipid-like molecules	Fatty Acyls	Lineolic acids and derivatives			52.5	68	M+H	C39H64O5	0.636205	252794	216071	348094	290877	184326	209256	179871	186281	192922	171393	185966	192457	201825	200739	213126	399224
4.36_493.2294m/z	493.229	4.36137	neg	Neryl arabinofuranosyl-glucoside	HMDB0029348	Lipids and lipid-like molecules	Prenol lipids	Terpene glycosides	*		52.5	68.4	M+FA-H	C21H36O10	0.850931	65606.1	65710.5	64209.5	73037.4	40893.1	40419.7	43679.5	39937	39013.3	38031.1	103830	93453.4	99726	80812.8	86546.6	76293.7
4.77_568.1793n	591.169	4.77387	pos	Phloretin xylosyl-galactoside	HMDB0029252	Phenylpropanoids and polyketides	Flavonoids	Flavonoid glycosides	*		52.5	64.1	M+Na, M+K, M+H	C26H32O14	0.24681	2.5976e+06	2.49249e+06	2.35903e+06	2.38588e+06	2.65274e+06	3.61317e+06	3.02258e+06	3.81421e+06	2.71932e+06	2.99151e+06	2.53479e+06	2.36513e+06	2.24101e+06	2.31118e+06	2.25976e+06	2.10936e+06
5.87_464.0992m/z	464.099	5.87248	neg	[3-[1-Formyl-2-(2-furanyl)ethenyl]]-2-(2-furanyl)-5-(2-furanylmethylene)-4,5-dihydro-a-methyl-4-oxo-1H-pyrrole-1-acetic acid, 9CI	HMDB0035174	Organic acids and derivatives	Carboxylic acids and derivatives	Amino acids, peptides, and analogues			52.5	67.2	M+FA-H	C23H17NO7	1.09493	226068	225613	228335	228274	236732	235542	241109	227628	221651	216284	197448	204681	188723	179968	182285	198217
6.48_307.1519m/z	307.152	6.48287	pos	Dihydroartemisinin (DHA)	HMDB0061088	Organic oxygen compounds	Organooxygen compounds	Carbohydrates and carbohydrate conjugates			52.5	66.7	M+Na	C15H24O5	1.19964	18093.8	18483.1	18688.4	17878.5	10880.9	8372.75	9480.87	5899.49	12804.6	8542.13	36661	26687.4	36941.5	27639.1	23826	24375.1
7.92_547.3634m/z	547.363	7.91922	pos	Hovenidulcigenin B	HMDB0041547	Lipids and lipid-like molecules	Prenol lipids	Terpene lactones			52.5	67.6	M+H	C32H50O7	0.926986	20646.3	21334.2	18834.1	18755.6	25679.9	24325.7	26853	27853.7	30444.4	26510	18255.2	17477.5	18135.7	17221.8	18292.7	17064.8
8.69_696.3335n	697.341	8.69025	pos	Olitorin	HMDB0034361	Lipids and lipid-like molecules	Steroids and steroid derivatives	Steroid lactones	*		52.5	71.3	M+H-H2O, M+H	C35H52O14	-3.20107	640657	610302	615631	547388	263988	510146	367972	500332	328199	255615	1.31169e+06	1.14744e+06	1.23896e+06	1.14862e+06	1.03006e+06	927896
9.43_456.3241n	439.321	9.43288	pos	(25R)-12alpha-hydroxy-24R,26R-dimethyl-26,27-cyclo-cholest-4-en-3,6-dione	LMST01100012	Unclassified	Unclassified	Unclassified			52.5	67.5	M+H-H2O, M+H	C29H44O4	0.4111	151160	178485	140013	152359	266113	111141	139652	104631	172455	139494	148188	111729	115828	108344	105899	356079
9.81_270.2197n	253.216	9.81422	pos	Ambrettolic acid	LMFA01050106	Lipids and lipid-like molecules	Fatty Acyls	Fatty Acids and Conjugates			52.5	65.7	M+H-H2O, M+H	C16H30O3	0.805701	158089	160138	157547	158770	95419.5	108446	107051	103799	164545	55741.5	45771.3	63510.7	57145.1	162229	170969	84806.2
9.91_219.1746m/z	219.175	9.9057	pos	3-Hydroxy-1,10-bisaboladien-9-one	HMDB0034722	Lipids and lipid-like molecules	Prenol lipids	Sesquiterpenoids	*		52.5	71.5	M+H-H2O	C15H24O2	1.11624	42185.2	42534.4	44618.2	44295.1	37438.5	35391.6	35143.2	29030	38218	32208.1	57212.2	50201.9	61629.4	51373.9	55571.3	47689.7
0.72_248.0646n	249.072	0.7194	pos	L-beta-aspartyl-L-aspartic acid	HMDB0011163	Organic acids and derivatives	Peptidomimetics	Hybrid peptides			52.4	64.3	M+H, M+K, M+H-H2O	C8H12N2O7	0.425624	876059	1.1297e+06	1.06101e+06	1.12333e+06	1.72498e+06	1.87832e+06	1.82019e+06	1.61118e+06	1.76593e+06	2.1161e+06	582145	553447	548530	630686	512668	552504
2.85_363.1413m/z	363.141	2.84827	pos	4-Deacetylneosolaniol	HMDB0036158	Lipids and lipid-like molecules	Prenol lipids	Sesquiterpenoids	**	C19748	52.4	68	M+Na	C17H24O7	-0.294602	20995.8	21552.4	19718.5	19870.2	29131.5	32086.8	31103.3	24723.3	28183.8	27046.8	14154.6	14517.6	15469.6	14292.1	15981.1	12691.5
3.77_231.1705m/z	231.171	3.76895	pos	Valylleucine	HMDB0029131	Organic acids and derivatives	Carboxylic acids and derivatives	Amino acids, peptides, and analogues			52.4	67.2	M+H	C11H22N2O3	0.882432	15587.7	15346.3	15912.4	15249.3	688.181	937.998	964.437	664.324	854.98	604.838	708.398	365.253	774.268	700.723	652.184	901.045
3.89_317.1210m/z	317.121	3.89293	pos	Ethyl 3-O-beta-D-glucopyranosyl-butanoate	LMFA13010042	Lipids and lipid-like molecules	Fatty Acyls	Fatty acyl glycosides			52.4	65.9	M+Na	C12H22O8	1.11404	307297	289982	286035	295816	285720	296904	286329	285786	279293	271585	320619	308368	336695	304163	297130	300975
3.98_482.1062n	481.099	3.9823	neg	(-)-Epigallocatechin 7-glucuronide	HMDB0041640	Phenylpropanoids and polyketides	Flavonoids	Flavonoid glycosides	*		52.4	65.5	M-H, 2M-H	C21H22O13	0.411717	535599	555758	549051	553176	228159	306399	261707	182082	228989	276022	1.02248e+06	883186	1.0944e+06	863968	849594	738179
4.82_434.0851n	867.163	4.81547	neg	Avicularin	LMPK12112167	Phenylpropanoids and polyketides	Flavonoids	Flavonoid glycosides	*		52.4	83.8	M+FA-H, 2M-H	C20H18O11	0.436751	6.88644e+06	6.95453e+06	6.56202e+06	6.66024e+06	3.35095e+06	4.27384e+06	3.60002e+06	2.31469e+06	4.20991e+06	4.24042e+06	1.33275e+07	1.15105e+07	1.1816e+07	1.12168e+07	1.11606e+07	1.14331e+07
5.79_609.2316m/z	609.232	5.79367	pos	Baccatin III	HMDB0248838	Unclassified	Unclassified	Unclassified			52.4	68.8	M+Na	C31H38O11	1.58833	16461.4	20149.5	19145.6	17267.7	31433.7	36822.5	33535.2	36918.4	31558.8	30486.8	8315.1	9171.96	6032.67	6164.15	4811.82	5295.25
8.73_552.3300m/z	552.33	8.72653	pos	PG(20:3(8Z,11Z,14Z)/0:0)	LMGP04050025	Lipids and lipid-like molecules	Glycerophospholipids	Glycerophosphoglycerols			52.4	65.9	M+NH4	C26H47O9P	0.783069	27914.7	23251.4	25034.4	21643.1	32518	35899.4	35565.6	26785.1	36546	24454.2	24966.2	35000.8	33904.6	28848.1	25712.3	33207.6
0.70_666.2220n	705.185	0.704167	pos	Stachyose	6951	Organic oxygen compounds	Organooxygen compounds	Carbohydrates and carbohydrate conjugates	**	C01613	52.3	69.6	M+Na, M+K	C24H42O21	0.178354	2.62935e+06	2.43055e+06	2.40584e+06	2.41858e+06	2.22243e+06	2.16456e+06	2.28333e+06	2.65393e+06	2.21889e+06	2.21976e+06	2.36385e+06	2.31146e+06	2.38464e+06	2.35556e+06	1.98952e+06	2.82226e+06
0.72_295.0669m/z	295.067	0.72385	neg	D-Xylono-1,5-lactone	HMDB0011676	Organoheterocyclic compounds	Lactones	Delta valerolactones	**	C02266	52.3	67.4	2M-H	C5H8O5	-0.64419	993690	964348	978035	915098	1.24699e+06	1.24493e+06	1.38561e+06	1.37633e+06	1.31145e+06	1.21145e+06	829072	925182	861497	818435	980917	835224
1.11_129.0195m/z	129.019	1.11373	neg	Ribonolactone	HMDB0001900	Organic oxygen compounds	Organooxygen compounds	Carbohydrates and carbohydrate conjugates		C02674	52.3	64.7	M-H2O-H	C5H8O5	1.10368	168311	181009	183024	187317	67082.5	65922.4	70298.4	69999.9	72133.8	69185.4	51288.7	54068	54345.4	55974.2	56620.4	58504.8
10.65_374.3632m/z	374.363	10.6492	pos	Phellonic acid	LMFA01050079	Lipids and lipid-like molecules	Fatty Acyls	Fatty Acids and Conjugates			52.3	66.2	M+NH4	C22H44O3	1.00849	297853	305881	209840	271262	152700	89842.1	181902	134715	102983	284869	140096	84246.3	67143.9	41047.6	111569	59246.7
11.55_767.4229m/z	767.423	11.5528	neg	Ophiopogonin C'	HMDB0029312	Lipids and lipid-like molecules	Steroids and steroid derivatives	Steroidal glycosides	*		52.3	66.4	M+FA-H	C39H62O12	0.761887	89081.1	75389.3	78863.3	82734.7	58240.2	63837.9	63360.7	71636.1	56670.5	62521	78649.4	68916.1	69870	74520.8	74313.4	71234
3.95_391.1228m/z	391.123	3.94538	neg	Caryoptosidic acid	HMDB0034249	Lipids and lipid-like molecules	Prenol lipids	Terpene glycosides	*		52.3	75.2	M-H	C16H24O11	-4.5395	20347.2	21225.1	18951.2	20238.6	25252.5	24221.8	28124.8	21434.8	26110.9	24029.9	12647.5	15630.2	15329	15523.4	16471.8	15623.2
5.00_591.2662m/z	591.266	4.99768	neg	Canavalioside	HMDB0036317	Lipids and lipid-like molecules	Prenol lipids	Terpene glycosides	*		52.3	72.4	M+FA-H	C26H42O12	0.711127	100099	98120.9	100023	94123.7	43656.5	32790.8	36330.1	22860.1	30530.2	32362.1	188492	165985	181655	183042	172993	134821
6.83_195.0655m/z	195.066	6.83415	pos	Erbstatin Analog	45228	Unclassified	Unclassified	Unclassified			52.3	65.4	M+H	C10H10O4	1.64348	53851.4	56807.7	56344.9	58002.5	56895.1	66452.6	66948.6	55574.4	56779.2	49599.3	40471.1	42836.2	52086.1	55306.9	60803.5	63903.8
11.54_221.1903m/z	221.19	11.5363	pos	alpha-Bisabolol oxide A	HMDB0038196	Organoheterocyclic compounds	Oxanes	Unclassified	*	C16773	52.2	65.5	M+H-H2O	C15H26O2	1.24588	19618.5	20241.5	20222	20581.9	18393.9	16982.9	17393.7	13045.5	18416.9	16928	28203.3	24637.5	28032.8	24591.4	23279.7	22137.4
12.03_731.4227m/z	731.423	12.0282	neg	Kurilensoside J	LMST05050020	Lipids and lipid-like molecules	Sterol Lipids	Steroid conjugates			52.2	69.7	M-H	C37H64O14	0.570493	24069.5	25429.8	24752.1	21401	38496.7	41232.4	33305.4	37226.6	35863.6	30807.8	32054.2	32114.8	30541.3	40931.9	35766.6	40561.5
13.45_569.3818m/z	569.382	13.4527	pos	(3b,16a,21b,22a)-12-Oleanene-3,16,21,23,28-pentol-22-angeloyloxy-23-al	HMDB0032832	Lipids and lipid-like molecules	Prenol lipids	Triterpenoids	*		52.2	74.2	M+H-H2O	C35H54O7	-3.15812	760662	820626	1.01827e+06	956308	759840	784486	702863	598468	739295	679106	1.13954e+06	1.32627e+06	1.52272e+06	1.39881e+06	1.65307e+06	1.14143e+06
3.78_493.0986m/z	493.099	3.7788	neg	Carthamone	HMDB0037377	Phenylpropanoids and polyketides	Cinnamic acids and derivatives	Hydroxycinnamic acids and derivatives	*	C08598	52.2	67.4	M+FA-H	C21H20O11	-0.43885	57069.4	54575.3	49924.8	55538.4	47206.4	63473.3	49940.5	46868.7	50476.5	57087.2	61295.7	59578	65060	53978.5	54045	51314.6
4.49_708.1904n	709.198	4.49127	pos	Kaempferide 3-rhamnoside-7-(6''-succinylglucoside)	LMPK12110556	Lipids and lipid-like molecules	Polyketides	Flavonoids			52.2	63.9	M+H, M+Na	C32H36O18	0.35052	3.01249e+06	2.99703e+06	2.83625e+06	2.80669e+06	1296.62	800.423	2.73368e-07	2.73368e-07	554.149	2.73368e-07	2.73368e-07	2.73368e-07	2.73368e-07	2.73368e-07	2.73368e-07	48334.8
4.69_593.1513m/z	593.151	4.68933	neg	Kaempferol 7-neohesperidoside	50287	Lipids and lipid-like molecules	Polyketides	Flavonoids			52.2	63.7	M-H	C27H30O15	0.249437	99557.3	100585	94974.3	95970.9	111050	110038	96371.1	48574.9	104944	99405.7	140643	106500	112425	81247.1	76646.3	89815.6
9.32_221.1903m/z	221.19	9.32178	pos	Humulenol I	HMDB0038211	Lipids and lipid-like molecules	Prenol lipids	Sesquiterpenoids	*		52.2	64.4	M+H	C15H24O	1.30917	11088.7	11651.4	10872.7	11348.5	5672.63	4945.08	4657.05	3582.99	5822.38	5895.19	19697.7	18169.8	22498.2	16747.1	16750.8	14882.3
9.98_213.1488m/z	213.149	9.97792	pos	12-hydroxy-3Z,6Z-dodecadienoic acid	LMFA01050171	Lipids and lipid-like molecules	Fatty Acyls	Fatty Acids and Conjugates			52.2	64.5	M+H	C12H20O3	1.2166	42922.2	49941.2	48627.1	48630.9	12740	22940.1	19669.8	26086.1	18877.6	21446.3	77498.8	59679.9	79025	64366.7	68449.7	48191.4
1.24_117.0194m/z	117.019	1.2403	neg	Methylmalonic acid	HMDB0000202	Organic acids and derivatives	Carboxylic acids and derivatives	Dicarboxylic acids and derivatives	**	C02170	52.1	65.4	M-H	C4H6O4	0.712379	25905.8	27434.2	29044.3	29127.2	16522.8	16335.8	14440.3	13739.4	14474.3	14461.6	17303.3	17551.6	18018.5	19130.6	19679.3	18342.3
13.38_571.3976m/z	571.398	13.379	pos	cholesteryl beta-D-glucoside	LMST01010173	Lipids and lipid-like molecules	Sterol Lipids	Sterols		C03855	52.1	69.1	M+Na	C33H56O6	1.28005	600944	641251	848094	775577	536570	571250	483915	383802	530581	441595	1.09949e+06	1.29281e+06	1.51262e+06	1.32755e+06	1.45553e+06	1.0521e+06
13.82_254.2480m/z	254.248	13.8203	pos	4E,6Z,10Z-Hexadecatrien-1-ol	LMFA05000201	Lipids and lipid-like molecules	Fatty Acyls	Fatty alcohols			52.1	65.5	M+NH4	C16H28O	0.709536	12755.1	12352.8	13745.8	12371.6	12347.2	13971	13420.6	19400.2	16436	12976.4	13173.9	9506.6	9742.24	10976.6	11492.7	11669.1
4.12_446.1793n	469.169	4.1231	pos	Crosatoside B	HMDB0039253	Organic oxygen compounds	Organooxygen compounds	Carbohydrates and carbohydrate conjugates			52.1	64.9	M+H, M+Na, M+H-H2O	C20H30O11	1.08924	700338	687077	657087	644999	1.01241e+06	1.01813e+06	1.07992e+06	1.01498e+06	1.05141e+06	913032	370854	341778	362340	339878	349970	327963
4.23_195.0655m/z	195.065	4.22618	pos	Scytalone	65532	Unclassified	Unclassified	Unclassified			52.1	65.8	M+H	C10H10O4	1.55092	47009.4	53499.6	55628	54412.9	54583.7	56437.8	55342.7	60090.4	57111.6	56697.9	51772.2	50416.9	50348.7	51637	54516	56836.4
4.25_513.2189m/z	513.219	4.25415	neg	2-O-(beta-D-galactopyranosyl-(1->6)-beta-D-galactopyranosyl) 2S,3R-dihydroxynonanoic acid	LMFA13010051	Lipids and lipid-like molecules	Fatty Acyls	Fatty acyl glycosides			52.1	68.6	M-H	C21H38O14	0.101446	37724.7	34877	35373	41974	72600.6	62889	54285	39848	55614.3	55124	25122.1	21469.2	28160.2	23325.4	19745.2	15074.7
4.31_357.1182m/z	357.118	4.31265	pos	Geniposidic acid	LMPR0102070043	Lipids and lipid-like molecules	Prenol lipids	Terpene glycosides	**	C11673	52.1	66.2	M+H-H2O	C16H22O10	0.489907	88587.9	82890.9	83221.8	81040	100561	110397	100032	109180	98877.9	93258.1	81413.8	77057.6	77421.7	77388.5	83841.5	79351.9
4.69_576.1269n	575.12	4.68933	neg	Proanthocyanidin A1	HMDB0037656	Phenylpropanoids and polyketides	Flavonoids	Biflavonoids and polyflavonoids	*		52.1	68.6	M-H, M+FA-H	C30H24O12	0.195236	92552.7	107469	101304	115400	71205.9	106089	75930.6	100139	77974.5	87635.4	53538.9	49807.9	47140.4	45668.6	53726.9	53971.3
7.05_401.0879m/z	401.088	7.05118	neg	Isokanugin	LMPK12112733	Lipids and lipid-like molecules	Polyketides	Flavonoids			52.1	64	M+FA-H	C19H16O7	0.213322	124710	126043	123884	125436	116157	134266	143734	151525	120186	144056	105427	99848.3	99096	93319.6	86263	95831.8
9.20_593.1305m/z	593.13	9.20033	neg	3''-O-Caffeoylcosmosiin	HMDB0037345	Phenylpropanoids and polyketides	Flavonoids	Flavonoid glycosides	*		52.1	63.5	M-H	C30H26O13	0.721155	314032	331542	321726	322476	307708	352986	377760	383209	325775	369367	277798	271086	250019	238437	232457	248677
0.77_132.1021m/z	132.102	0.765267	pos	L-Leucine	HMDB0000687	Organic acids and derivatives	Carboxylic acids and derivatives	Amino acids, peptides, and analogues	**	C00123	52	69	M+H	C6H13NO2	1.58394	862743	867042	907636	935205	1.15245e+06	1.11495e+06	1.31179e+06	1.15184e+06	1.24662e+06	1.39506e+06	659127	673190	693470	709457	659620	695354
10.63_387.0988n	410.088	10.6309	pos	Pyraclostrobin	72366	Unclassified	Unclassified	Unclassified			52	88.1	M+Na, M+K, M+H	C19H18ClN3O4	0.597296	1.94211e+06	1.63225e+06	2.10388e+06	1.94224e+06	450146	351349	210995	231027	200267	177675	3.1152e+06	2.64608e+06	2.8996e+06	2.96317e+06	3.06798e+06	3.94874e+06
10.88_441.3732m/z	441.373	10.8829	pos	Heliantriol C	HMDB0038802	Lipids and lipid-like molecules	Prenol lipids	Triterpenoids	*		52	66.9	M+H-H2O	C30H50O3	1.10248	209936	234539	206062	208512	216748	249688	239197	216820	259172	276332	243363	239808	227175	237693	235468	176320
12.62_356.2930n	339.29	12.6218	pos	MG(0:0/18:1(11Z)/0:0)	HMDB0011536	Lipids and lipid-like molecules	Glycerolipids	Monoradylglycerols			52	66.6	M+H-H2O, M+H	C21H40O4	0.908464	158975	149654	173754	176632	119925	116054	109264	85924.7	83231.8	85028.1	230542	236912	283862	281403	172066	210821
12.96_544.3772n	567.366	12.9608	pos	11alpha-Hemiglutaryloxy-1,25-dihydroxyvitamin D3	LMST03020617	Lipids and lipid-like molecules	Sterol Lipids	Secosteroids			52	69.1	M+NH4, M+Na	C33H52O6	1.44078	464681	470648	571924	555852	469294	443402	386332	282035	404674	350184	667138	760728	889955	823937	871480	613782
13.16_407.3675m/z	407.368	13.1584	pos	4,4'-Diapophytofluene	LMPR01070141	Lipids and lipid-like molecules	Prenol lipids	Isoprenoids			52	76	M+H	C30H46	0.729507	307565	331366	272585	269805	359550	399184	367957	342354	383665	403604	270439	236645	284556	258201	292183	228641
4.77_407.1341m/z	407.134	4.77387	pos	Afzelechin 7-O-beta-D-apiofuranoside	LMPK12020031	Phenylpropanoids and polyketides	Flavonoids	Flavans	*		52	68	M+H	C20H22O9	1.03583	52776.4	49908.7	48421.2	50445.1	46568.8	70185.1	58712.4	71161.6	51473.5	54643.9	56776.7	46603.9	49394	48530.2	48285.1	41650.7
5.96_233.1539m/z	233.154	5.96123	pos	Isoalantolactone	67738	Lipids and lipid-like molecules	Prenol lipids	Terpene lactones	*	C09484	52	63.7	M+H	C15H20O2	1.39062	8123.33	9242.17	9945.39	9252.09	5246.45	5493.76	4887.4	3758.48	5445.43	4943.99	13812.4	14429.9	13880.9	14751	14419.1	14127.5
7.91_251.0925m/z	251.093	7.91267	neg	2,3-Dihydro-6-methoxy-2,2-dimethyl-4H-1-benzopyran-4-one	HMDB0041410	Organoheterocyclic compounds	Benzopyrans	1-benzopyrans	*		52	66.1	M+FA-H	C12H14O3	0.119163	31806.1	29721.1	30222.5	31349.2	29818.6	29099.1	29264.7	30726.3	29062.1	29975.7	24454.3	24830.1	23479.2	24406.5	24549.8	24017.5
9.23_311.1855m/z	311.186	9.22873	pos	Botrydial	LMPR0103640001	Lipids and lipid-like molecules	Prenol lipids	Isoprenoids			52	64.5	M+H	C17H26O5	0.786305	20881.5	19794	21901.5	21308.2	23412.2	21962.5	24066.1	22819.8	24122.7	25693.2	17798.7	18435.8	19404.6	17567.1	19743.3	19475
10.43_441.3731m/z	441.373	10.4325	pos	Heliantriol A1	HMDB0036540	Lipids and lipid-like molecules	Prenol lipids	Triterpenoids			51.9	66	M+H-H2O	C30H50O3	0.764904	1.18209e+06	1.34963e+06	1.22204e+06	1.23883e+06	1.45618e+06	1.9195e+06	1.97321e+06	1.95565e+06	2.00879e+06	2.26839e+06	1.04019e+06	989677	1.02451e+06	1.03383e+06	1.13393e+06	473391
11.41_499.3401m/z	499.34	11.4076	pos	Homodolichosterone	HMDB0034079	Lipids and lipid-like molecules	Steroids and steroid derivatives	Stigmastanes and derivatives	*		51.9	65.5	M+Na	C29H48O5	1.37514	32808.5	35755.9	30783.3	31180	56499.9	56012.6	46375.6	38633.7	50947.2	43441.7	24059.8	25431.1	23119.6	22562.7	19811.1	26025.3
3.59_298.0969m/z	298.097	3.59012	pos	5'-Methylthioadenosine	HMDB0001173	Nucleosides, nucleotides, and analogues	5'-deoxyribonucleosides	5'-deoxy-5'-thionucleosides	**	C00170	51.9	69.9	M+H	C11H15N5O3S	0.309791	37310	33852	33760.3	34743.4	43183.4	36046.8	35695.9	28057.3	43499.3	40162.9	19690.1	19963.3	23195.1	20761.8	21529.3	23047
3.78_466.1113n	447.093	3.7788	neg	Plantagoside	LMPK12140454	Lipids and lipid-like molecules	Polyketides	Flavonoids			51.9	63.2	M-H2O-H, M-H, M+FA-H	C21H22O12	0.44943	2.6177e+06	2.48019e+06	2.606e+06	2.69805e+06	1.94459e+06	2.80507e+06	2.14386e+06	2.20563e+06	2.10161e+06	2.40752e+06	3.53191e+06	3.33571e+06	3.61464e+06	3.08293e+06	3.06482e+06	2.67739e+06
4.85_413.1458m/z	413.146	4.85327	neg	6-Amino-9H-purine-9-propanoic acid	HMDB0029939	Organoheterocyclic compounds	Imidazopyrimidines	Purines and purine derivatives	*		51.9	67.1	2M-H	C8H9N5O2	4.53229	10794.7	8611.01	8871.92	12470.8	2202.05	6924.29	4226.97	1254.32	1849.2	3652.95	23279.1	18016.4	21546.4	13727.7	11405.5	12163.9
5.06_436.1371n	459.126	5.05943	pos	Epiafzelechin 5-O-beta-D-glucopyranoside	LMPK12020030	Lipids and lipid-like molecules	Polyketides	Flavonoids			51.9	61.7	M+H, M+Na	C21H24O10	0.388662	680599	673910	647016	626171	607260	893998	670625	753451	666774	678457	732900	716941	723126	743798	660145	594866
5.28_193.0862m/z	193.086	5.27805	pos	Sinapyl alcohol	44805	Benzenoids	Phenols	Methoxyphenols	**	C02325	51.9	67.6	M+H-H2O	C11H14O4	1.40691	6997.1	7211.31	7463.05	7058.43	12250.5	13581.2	12922.5	13737.7	12978.4	11931.8	2837.17	2596.58	2574.53	2502.45	2553.82	2395.09
5.93_507.2448m/z	507.245	5.92858	neg	Neryl rhamnosyl-glucoside	HMDB0029349	Lipids and lipid-like molecules	Prenol lipids	Terpene glycosides	*		51.9	62.4	M+FA-H	C22H38O10	0.215595	25278.3	25504.7	25223.2	25870.4	7935.59	8226	7688.66	5336.54	6877.27	8538.61	49447.2	44416.3	52873.6	40136.1	37415.4	40484.3
6.46_291.1569m/z	291.157	6.464	pos	Bisacurone epoxide	HMDB0038503	Lipids and lipid-like molecules	Prenol lipids	Sesquiterpenoids	*		51.9	63.2	M+Na	C15H24O4	0.873171	30015.4	28634.4	29231.1	28747.3	17105.6	16144.1	16591.5	12183.2	19786.5	14440.9	47805.2	43264.6	49026.9	43620.7	47647	41180.6
6.77_502.3296n	501.322	6.7703	neg	22-Deoxocucurbitacin D	HMDB0034705	Lipids and lipid-like molecules	Steroids and steroid derivatives	Cucurbitacins	*		51.9	68.6	M-H, M+FA-H	C30H46O6	0.400763	17331.2	17835.8	18059	19036.3	39212.6	20137.9	21120.3	18234.3	26331	24551.4	11361.4	6196.84	8496.57	8088.98	6549	26757.6
8.12_625.3218m/z	625.322	8.12357	pos	steviolbioside	LMPR01040122	Lipids and lipid-like molecules	Prenol lipids	Terpene glycosides			51.9	67.1	M+H-H2O	C32H50O13	-0.11858	21425.9	18856.3	21889.1	18422.6	9654.46	11183	10998.6	18206.1	15998.2	15278	47155.7	44081.7	39160.9	44327.5	42075.6	37776
9.65_293.1760m/z	293.176	9.64837	neg	Furanofukinin	HMDB0036640	Lipids and lipid-like molecules	Prenol lipids	Sesquiterpenoids	*		51.9	64.2	M+FA-H	C16H24O2	0.618715	10689.1	10344.1	9752.1	9863.9	9100.85	8300.56	10440.5	12873.6	7158.62	8450.61	6595.91	8899.33	8504.71	5312.49	4887.54	3671.49
10.43_440.3290n	423.326	10.4325	pos	Camelledionol	HMDB0035730	Lipids and lipid-like molecules	Prenol lipids	Triterpenoids	*		51.8	64	M+H-H2O, M+H	C29H44O3	-0.0214954	2.04332e+06	1.78619e+06	1.6779e+06	1.82389e+06	2.60505e+06	2.86764e+06	2.73632e+06	2.89482e+06	2.73287e+06	2.81102e+06	1.33442e+06	1.20771e+06	1.31277e+06	1.21575e+06	1.26344e+06	1.35455e+06
10.94_285.2215m/z	285.222	10.937	pos	Oryzalexin A	HMDB0301859	Unclassified	Unclassified	Unclassified			51.8	62.9	M+H-H2O	C20H30O2	0.796604	71419.9	70573.5	70251.6	69812.4	47233.9	50253.6	40986.6	29308	48078.3	50685.9	118964	106391	131677	106667	100783	88442.8
5.35_610.1328n	611.14	5.35003	pos	Quercetin 3-(2''-p-coumarylglucoside)	LMPK12112142	Lipids and lipid-like molecules	Polyketides	Flavonoids			51.8	63.8	M+H, M+Na	C30H26O14	0.941593	170967	166975	175026	172088	116506	163264	106995	152686	134822	138483	322992	218000	214103	222932	211926	204225
5.68_289.1413m/z	289.141	5.68162	pos	Humulinic acid A	HMDB0030104	Organic acids and derivatives	Vinylogous acids	Unclassified			51.8	63.1	M+Na	C15H22O4	1.08993	11232.6	11028.7	11060.1	11126.7	5719.71	7641.63	6556.31	5904.99	7561.01	6525.82	16967.1	17674.5	16963.3	17627.8	19114.1	19535.2
7.75_859.3941m/z	859.394	7.75077	pos	Olitoriusin	HMDB0039542	Lipids and lipid-like molecules	Steroids and steroid derivatives	Steroid lactones	*		51.8	66	M+H	C41H62O19	-2.0405	230290	230040	208905	200357	82895.4	151650	107710	156357	101350	80319.5	488851	414239	458604	466604	408636	336574
7.86_291.1957m/z	291.196	7.86347	pos	16-A1-PhytoP	LMFA02030059	Lipids and lipid-like molecules	Fatty Acyls	Octadecanoids			51.8	62.7	M+H-H2O	C18H28O4	0.64094	17733.2	17714.7	17951	17585.6	8929.65	8866.08	9165.1	8367.01	10075.2	8924.32	18757.9	17067.9	18560.9	17865.8	17927.4	17413.9
9.63_209.1902m/z	209.19	9.63277	pos	cis-tetradec-11-enoic acid	LMFA01030770	Lipids and lipid-like molecules	Fatty Acyls	Fatty Acids and Conjugates			51.8	62.2	M+H-H2O	C14H26O2	0.748273	72079.9	71242.8	70555.5	72411.4	70179.1	47733.8	64517.9	74852.3	72247.2	40495.9	25400.5	37665.3	49895.6	62428.7	59783.7	32879.7
10.21_315.2542m/z	315.254	10.2073	neg	(+)-15,16-Dihydroxyoctadecanoic acid	HMDB0031008	Lipids and lipid-like molecules	Fatty Acyls	Fatty acids and conjugates			51.7	65.3	M-H	C18H36O4	0.331682	12306.5	11717.2	12298.9	12257.7	10425.1	13946.1	9955.76	10267.5	11877.3	9693.43	8502.09	8116.61	7060.56	6899.75	7418.17	7211.6
10.56_247.1697m/z	247.17	10.5587	pos	4-[5]-ladderane-butanoic acid	LMFA01140011	Lipids and lipid-like molecules	Fatty Acyls	Fatty Acids and Conjugates			51.7	63.9	M+H	C16H22O2	1.60813	10156.2	12758.1	10372.6	13085.2	9318.17	8698.94	9491.29	7744.78	9436.59	10387.9	18828.7	14906.6	19803.7	15721.1	17309	13211.4
3.76_413.1667m/z	413.167	3.75988	neg	(2S)-2-Butanol O-[b-D-Apiofuranosyl-(1->6)-b-D-glucopyranoside]	HMDB0041255	Organic oxygen compounds	Organooxygen compounds	Carbohydrates and carbohydrate conjugates	*		51.7	60.4	M+FA-H	C15H28O10	0.57316	305191	276602	298921	308914	280283	242972	251814	290265	278639	266060	383040	359598	342994	319797	320673	328186
4.00_227.0917m/z	227.092	3.999	pos	Genipin	HMDB0035830	Lipids and lipid-like molecules	Prenol lipids	Monoterpenoids	*	C09780	51.7	64.3	M+H	C11H14O5	1.16988	13160.7	14845.4	14389.8	14742	22950.9	21373.7	22699.3	20162.9	23886.6	20932	8120.15	8445.72	7615.21	7477.87	9019.12	8154.05
4.65_511.2401m/z	511.24	4.65285	neg	3-O-(beta-D-glucopyranosyl-(1->6)-beta-D-glucopyranosyl) ethyl 3-hydroxyoctanoate	LMFA13010044	Lipids and lipid-like molecules	Fatty Acyls	Fatty acyl glycosides			51.7	66.6	M-H	C22H40O13	1.02744	210497	211729	211543	221677	156811	169890	168936	157905	166113	169344	296887	280554	285518	258113	257843	258091
4.94_389.1245m/z	389.125	4.942	neg	Dehydrocyanaropicrin	HMDB0035029	Lipids and lipid-like molecules	Prenol lipids	Terpene lactones	*		51.7	63.2	M+FA-H	C19H20O6	0.980849	38909.9	39142.7	38565.1	42680.3	52623	58090.6	56627	58960.8	59819.5	55599.2	26124.3	26729.8	23862.8	27407.7	25597.8	27392.5
5.02_403.1975m/z	403.197	5.0162	neg	Pisumionoside	HMDB0039947	Lipids and lipid-like molecules	Prenol lipids	Terpene glycosides	*		51.7	67	M-H	C19H32O9	0.235041	9328.22	9642.91	8690.23	9880.3	5453.53	6512.64	6324.47	7147.74	6033.56	6818.58	14167.1	13007.4	11785.8	12896.5	11492.6	11932.2
5.19_211.0967m/z	211.097	5.18837	pos	5-(3',5')-Dihydroxyphenyl-gamma-valerolactone	HMDB0029187	Benzenoids	Phenols	Benzenediols			51.7	62.5	M+H	C11H14O4	0.953132	45911.6	46057.1	47345.3	49784.6	28232.5	34264.4	24841.6	23891.9	31438.1	22874.6	82317.3	75959	88095.3	68913.7	63957.4	67447
5.54_499.2398m/z	499.24	5.53562	neg	Ethyl cellulose	HMDB0033370	Organic oxygen compounds	Organooxygen compounds	Carbohydrates and carbohydrate conjugates			51.7	65	M+FA-H	C20H38O11	0.483944	16950.8	16398	16357.6	16377.8	11357.8	9825.55	10303.4	8675.87	10061.6	10811.7	25079.2	23661.5	23540.7	21428.3	20254.8	19356.1
9.63_218.1671n	201.164	9.63277	pos	4,7(11)-Guaiadien-8-one	HMDB0038201	Lipids and lipid-like molecules	Prenol lipids	Sesquiterpenoids	*		51.7	62.6	M+H-H2O, M+H	C15H22O	0.354523	115933	115716	116775	117608	104693	101226	98754.3	113251	107066	108295	125468	132045	138394	125325	119168	131919
0.70_116.0709m/z	116.071	0.704167	pos	1-AMINOCYCLOBUTANE CARBOXYLIC ACID	44305	Unclassified	Unclassified	Unclassified			51.6	64	M+H	C5H9NO2	2.98147	287417	292610	300849	299270	92303	107488	93940.7	81913.2	88656.7	97017.3	55997.7	54216	54719.5	55694.9	48832.5	61299.5
0.70_175.1079m/z	175.108	0.704167	pos	N-Acetylproline	HMDB0094701	Organic acids and derivatives	Carboxylic acids and derivatives	Amino acids, peptides, and analogues			51.6	62.5	M+NH4	C7H11NO3	1.37682	188432	216201	218747	213635	404521	434267	455643	365694	418688	488276	100683	90992.3	91769.3	118336	98424.6	90047.8
10.67_452.3294n	453.337	10.6673	pos	Tyromycic acid	HMDB0035888	Lipids and lipid-like molecules	Prenol lipids	Triterpenoids	*		51.6	64.4	M+H-H2O, M+H	C30H44O3	0.826994	1.5073e+06	1.51747e+06	1.41649e+06	1.52844e+06	1.33037e+06	1.35251e+06	1.19224e+06	1.15453e+06	1.374e+06	1.44744e+06	1.97198e+06	1.87304e+06	2.06054e+06	1.80894e+06	1.79665e+06	1.65941e+06
11.57_575.3562m/z	575.356	11.5735	pos	agavoside A	LMST01080006	Lipids and lipid-like molecules	Steroids and steroid derivatives	Steroidal glycosides	*		51.6	68.6	M+H-H2O	C33H52O9	-2.80083	79967.4	71333.4	89642.7	82042.5	55284.6	62730.4	50556.5	27839.4	44285.4	49397.3	147077	145087	180129	148442	102080	117865
12.36_483.2729m/z	483.273	12.3576	neg	PG(16:0/0:0)[U]	40874	Unclassified	Unclassified	Unclassified			51.6	63.7	M-H	C22H45O9P	0.209923	200629	134526	132000	166322	70741.9	30628	18250.8	13710.8	10296.8	8891.87	33478.7	16365.6	8357.17	6760.8	5295.26	4080.53
13.53_403.2823m/z	403.282	13.525	pos	MG(0:0/20:3(8Z,11Z,14Z)/0:0)	HMDB0011547	Lipids and lipid-like molecules	Endocannabinoids	Unclassified			51.6	63.6	M+Na	C23H40O4	1.06566	43533.4	47874.9	57743.9	54924.5	39357.9	32238.9	32914.2	28259.5	28390	38174	54931.7	65869.1	69455.5	68960.5	91757.8	52630.3
2.29_323.0985m/z	323.098	2.28725	neg	Inulobiose	HMDB0029898	Organic oxygen compounds	Organooxygen compounds	Carbohydrates and carbohydrate conjugates	**	C03323	51.6	61	M-H2O-H	C12H22O11	0.278561	92130.2	94860.4	92336.3	96563.7	93274.9	103562	92998	96909.7	92394	89460	101273	103848	100721	103296	105992	99372.5
3.66_455.1526m/z	455.153	3.6616	pos	Benzyl gentiobioside	HMDB0041515	Organic oxygen compounds	Organooxygen compounds	Carbohydrates and carbohydrate conjugates	*		51.6	65.4	M+Na	C19H28O11	0.474262	196247	189575	194581	185453	204781	237988	227802	202335	196592	206401	199830	186478	206269	202737	176167	177430
3.73_505.0954m/z	505.095	3.73237	pos	3,4,2',3',4',6',alpha-Heptahydroxychalcone 2'-glucoside	LMPK12120366	Unclassified	Unclassified	Unclassified			51.6	64.4	M+Na	C21H22O13	0.311356	73545.3	71318.5	71652.2	75591.6	32158.3	40990.9	34309.2	21763.1	32512	38222	135354	116038	156416	116777	116297	103118
4.19_518.2366n	541.226	4.19237	pos	Cinnamoside	HMDB0038923	Lipids and lipid-like molecules	Prenol lipids	Terpene glycosides	*		51.6	63.9	M+Na, M+K, M+H, M+H-H2O	C24H38O12	0.609084	1.06905e+07	1.00509e+07	9.49532e+06	9.82579e+06	8.46506e+06	8.8734e+06	8.62941e+06	8.36943e+06	7.80201e+06	7.68727e+06	1.30529e+07	1.26933e+07	1.27671e+07	1.18549e+07	1.2067e+07	1.16287e+07
4.35_596.1382n	597.145	4.34847	pos	Quercetin 3-apiosyl-(1->2)-glucoside	LMPK12112087	Lipids and lipid-like molecules	Polyketides	Flavonoids			51.6	62.9	M+H, M+Na	C26H28O16	0.729742	361333	356560	333254	337937	200639	245458	223683	128293	212902	213166	660742	548113	567321	521451	527389	551801
4.60_206.0822m/z	206.082	4.59883	neg	N-Acetyl-L-phenylalanine	HMDB0000512	Organic acids and derivatives	Carboxylic acids and derivatives	Amino acids, peptides, and analogues	**	C03519	51.6	62.4	M-H	C11H13NO3	-0.313699	12995.4	14161.5	14113.3	13459.7	2862.07	2272.23	1737.91	2000.46	2468.45	2611.03	2.73368e-07	446.934	414.963	387.315	2.73368e-07	2.73368e-07
4.62_180.1021m/z	180.102	4.61638	pos	2,3-octadienoylglycine	HMDB0094786	Organic acids and derivatives	Carboxylic acids and derivatives	Amino acids, peptides, and analogues			51.6	70.3	M+H-H2O	C10H15NO3	1.03258	2.21715e+06	2.14497e+06	2.18777e+06	2.21147e+06	22720.9	8247.1	6063.82	5584.44	3539.58	5850.37	17617.9	4726.44	4180.61	2950.46	18834.2	62413.9
5.06_107.0498m/z	107.05	5.05943	pos	Benzaldehyde	HMDB0006115	Benzenoids	Benzene and substituted derivatives	Benzoyl derivatives	**	C00261	51.6	72.3	M+H	C7H6O	5.80853	13642.1	13434.2	13614.7	12685	11259.1	17642.4	13151.8	13493.4	13042.7	12879.1	15111.3	14112.2	15276.9	14697.2	14324.9	12710.8
6.93_323.1833m/z	323.183	6.92703	pos	Tetranor-PGF1alpha	LMFA03010213	Unclassified	Unclassified	Unclassified			51.6	63.1	M+Na	C16H28O5	1.21063	20596.9	21138.1	20029.7	18957.5	14099.1	13072.2	13590.2	8326.65	17747.7	10905.2	46473.8	32848.6	48300.7	36587	26876.3	31538.3
6.94_357.0617m/z	357.062	6.93897	neg	PSOROMIC ACID	43642	Unclassified	Unclassified	Unclassified			51.6	62	M-H	C18H14O8	0.214135	405048	413239	412862	415746	416842	455824	491003	494437	407005	474495	349657	338556	314563	297238	286565	324132
8.31_290.2691m/z	290.269	8.30502	pos	16-Hydroxyhexadecanoic acid	HMDB0006294	Lipids and lipid-like molecules	Fatty Acyls	Fatty acids and conjugates	**	C18218	51.6	61.5	M+NH4	C16H32O3	0.40071	1.06572e+06	1.02567e+06	1.0123e+06	987685	1.29183e+06	1.10834e+06	1.19526e+06	1.15958e+06	1.0849e+06	1.09424e+06	825061	1.09258e+06	844006	765271	745250	790484
0.62_213.0751m/z	213.075	0.6222	pos	D-Arginine	HMDB0003416	Organic acids and derivatives	Carboxylic acids and derivatives	Amino acids, peptides, and analogues	**	C00792	51.5	66.4	M+K	C6H14N4O2	1.32432	832831	812346	812853	802904	13650.9	12611.9	11128.8	9625.38	11921.9	13066	3762.58	2862.24	3103.55	3570.15	4067.82	7463.46
11.06_546.3561n	547.363	11.064	pos	16-Glutaryloxy-1alpha,25-dihydroxy-20-epivitamin D3	LMST03020635	Lipids and lipid-like molecules	Sterol Lipids	Secosteroids			51.5	63.2	M+H, M+Na	C32H50O7	0.843445	61015.9	58967.8	55561.6	54734.6	106182	83658.8	79775.4	115450	89914.8	94752	38441.6	29458.2	30863.1	23986.2	17312.9	30326.4
12.39_330.2771n	313.274	12.3911	pos	1-Monopalmitin	24076	Lipids and lipid-like molecules	Glycerolipids	Monoradylglycerols			51.5	61.9	M+H-H2O, M+H	C19H38O4	0.387287	103313	78987.8	115956	104609	77342.7	59897.9	60552.7	47277.6	50559.2	48210.7	107519	106257	117606	96376.8	83985	143185
3.52_307.1764m/z	307.176	3.51813	neg	Glyceryl 5-hydroxydecanoate	HMDB0032297	Lipids and lipid-like molecules	Fatty Acyls	Fatty alcohols			51.5	61	M+FA-H	C13H26O5	0.729623	36361.4	33982.7	35213.2	36873.5	31733.5	32816.5	34048.6	38434.9	32689.9	32564.3	41986.5	42405.5	44129.6	41383.9	40586.6	42078.5
3.66_180.1022m/z	180.102	3.6616	pos	alpha-Methylphenylalanine	HMDB0029223	Phenylpropanoids and polyketides	Phenylpropanoic acids	Unclassified	*		51.5	65.3	M+H	C10H13NO2	1.91402	10351.2	10344.9	13141.7	14580.7	12346.1	11733.8	11994.4	12481.2	11671.8	11062.6	9165.77	9755.62	10140.1	9483.53	9695.33	13958.4
8.41_288.2536m/z	288.254	8.4141	pos	5-keto palmitic acid	LMFA01060053	Lipids and lipid-like molecules	Fatty Acyls	Fatty Acids and Conjugates			51.5	61.8	M+NH4	C16H30O3	1.11164	47348.8	46079.2	46330.7	44942.7	65279	44496.1	54116.9	52600.6	47672	49102.4	36308.7	49727.7	40758.4	34372.2	35042.9	40281.6
9.69_460.2696m/z	460.27	9.68625	pos	Pectachol	HMDB0039064	Phenylpropanoids and polyketides	Coumarins and derivatives	Unclassified	*		51.5	61.2	M+NH4	C26H34O6	0.420702	74420.7	70076.7	100268	91056.3	68440	88762.3	59409.1	105159	85456.6	55617.1	69375.7	63540.1	67336.5	73672.4	129799	68285.6
9.91_531.3323m/z	531.332	9.9057	pos	3-keto Fusidic acid	HMDB0060745	Lipids and lipid-like molecules	Steroids and steroid derivatives	Oxosteroids			51.5	70.6	M+H	C31H46O7	1.25728	8535.98	8396.18	7366.37	8191.89	37148.2	11158.3	7507.89	4280.99	9620.85	9298.39	1140.09	2.73368e-07	273.95	727.304	761.677	2597.32
0.69_111.0445m/z	111.044	0.688933	pos	5-Methyl-2-furaldehyde	68856	Unclassified	Unclassified	Unclassified			51.4	63.2	M+H	C6H6O2	3.65118	225771	252909	264986	256339	250958	284781	271797	288612	272391	279213	273294	284890	289502	298935	249311	301627
1.09_344.0913m/z	344.091	1.08985	pos	1-Anilino-9,10-dioxo-2-anthroic acid	96354	Unclassified	Unclassified	Unclassified			51.4	68.7	M+H	C21H13NO4	-1.19018	93203.3	83806.7	72108.1	80412.5	115350	114362	115483	126761	110406	94810.3	55068.5	55116.4	61567.5	47681.4	55313.4	51303.8
11.55_285.2214m/z	285.221	11.5548	pos	Retinal	HMDB0001358	Lipids and lipid-like molecules	Prenol lipids	Retinoids	**	C00376	51.4	60.5	M+H	C20H28O	0.398052	13475.2	12707.6	12990.4	12156.9	14696.3	15841.5	13063.6	9742.31	14201.5	15612.6	16250.4	14521	18651.9	14741.1	12922.4	12265.2
13.82_240.2323m/z	240.232	13.8203	pos	germacradienol	LMPR0103090009	Lipids and lipid-like molecules	Prenol lipids	Isoprenoids			51.4	62.4	M+NH4	C15H26O	0.585079	10698	10314.3	10608.6	10620.2	9437.3	10719.7	10557	14707.1	11894.2	10234.8	11342	7645.31	8509.24	8997.68	8244.99	9158.22
14.26_423.3624m/z	423.362	14.2629	pos	30:6(12Z,15Z,18Z,21Z,24Z,27Z)	LMFA01030840	Lipids and lipid-like molecules	Fatty Acyls	Fatty Acids and Conjugates			51.4	66	M+H-H2O	C30H48O2	0.622002	62950.6	67665.6	67447.6	60132.7	79006.4	100178	86786.1	92688.8	91734.5	87645.5	54688.6	54954.9	56964.6	54057.5	53770	47591.8
14.43_400.3344n	383.331	14.4291	pos	(24Z),26-hydroxydesmosterol	LMST01010386	Lipids and lipid-like molecules	Sterol Lipids	Sterols			51.4	61.8	M+H-H2O, M+H	C27H44O2	0.596045	106355	125055	104702	104712	162818	187880	186791	190414	194206	192899	80247.7	82039	86650.7	75824.7	87707.6	66226.7
3.82_401.1090m/z	401.109	3.81558	neg	1-O-Feruloylglucose	HMDB0036938	Phenylpropanoids and polyketides	Cinnamic acids and derivatives	Hydroxycinnamic acids and derivatives	*		51.4	59.7	M+FA-H	C16H20O9	0.298721	147141	137499	143253	155132	187744	227495	213612	188758	206992	195665	98489.8	96499.3	94978.3	102338	108464	96933.8
4.46_399.1994m/z	399.199	4.45545	pos	cis-Zeatin-9-N-glucoside	HMDB0012202	Organic oxygen compounds	Organooxygen compounds	Carbohydrates and carbohydrate conjugates	*		51.4	65.7	M+NH4	C16H23N5O6	2.03553	67881.8	74424.9	63511.5	61818.5	41816.7	43727	43620.1	35724.6	41045.5	36480.7	102939	106633	97209.9	92705.5	95637.9	86524.1
4.56_433.1140m/z	433.114	4.56278	neg	Precarthamin	HMDB0031967	Phenylpropanoids and polyketides	Flavonoids	Flavonoid glycosides	*		51.4	60.2	M-H2O-H	C21H24O11	0.0140223	168664	166859	166014	160938	172570	200972	197967	163897	182609	196972	160193	151973	158335	155983	149692	148164
4.67_311.1830m/z	311.183	4.66918	pos	6-Hydroxypentadecanedioic acid	HMDB0031885	Lipids and lipid-like molecules	Fatty Acyls	Fatty acids and conjugates	*		51.4	60.5	M+Na	C15H28O5	0.208015	218983	217546	204281	207469	65429.5	65435.9	67419.1	61995.3	66960.7	52982.8	410286	368914	437012	370489	367997	321237
9.89_265.1801m/z	265.18	9.8876	pos	all-trans-7-hydroxyhexadeca-2,4,8,10-tetraenoic acid	LMFA01050502	Lipids and lipid-like molecules	Fatty Acyls	Fatty Acids and Conjugates			51.4	60.9	M+H	C16H24O3	0.989281	21819.7	21290.1	21401.2	20782.8	21769.7	23173.7	22205.1	22785.8	25297.1	23693	16847.4	16270.9	18485.7	19711.4	21129.6	19996.1
0.72_248.0643n	247.057	0.72385	neg	Aspartyl-Aspartate	HMDB0028749	Organic acids and derivatives	Carboxylic acids and derivatives	Amino acids, peptides, and analogues			51.3	65.6	M-H2O-H, M-H	C8H12N2O7	-0.535996	309517	291422	311700	293602	511575	592550	585719	480954	508877	542816	118129	118673	115278	122155	124763	98521
10.04_315.2542m/z	315.254	10.0398	neg	Pelargonic acid	HMDB0000847	Lipids and lipid-like molecules	Fatty Acyls	Fatty acids and conjugates	*	C01601	51.3	58.9	2M-H	C9H18O2	0.244864	5941.76	4928.93	5777.57	5778.45	3960.05	5961.17	4818.08	4684.36	4450.68	3294.55	4274.68	3947.28	3529.27	3651.38	3735.07	2566.99
11.81_170.1540m/z	170.154	11.8098	pos	(R)-Carvotanacetone	HMDB0034974	Lipids and lipid-like molecules	Prenol lipids	Monoterpenoids	*		51.3	59.8	M+NH4	C10H16O	0.365178	39767.7	35929.7	37866.2	41137.8	39530	47635.6	41593.6	59417.7	53349.3	41219.8	40136.8	32699.8	28005.1	31196.2	28501.4	35246.5
11.86_218.1672n	219.174	11.864	pos	Germacrone	HMDB0252704	Unclassified	Unclassified	Unclassified			51.3	65.6	M+H-H2O, M+H	C15H22O	0.475132	24740.4	26570.4	28379.4	26760	23357.9	20026.4	16755.5	12614.5	19610.6	19079.3	37931.1	37975.3	45739	33561.3	34210.8	31145.1
12.45_191.1795m/z	191.18	12.446	pos	2-Cyclotetradecen-1-one	HMDB0039884	Organic oxygen compounds	Organooxygen compounds	Carbonyl compounds			51.3	60.5	M+H-H2O	C14H24O	0.493363	107523	113998	112911	110111	120728	129378	134287	133680	125253	140050	93380.9	96608.8	102183	106544	105648	100600
4.04_288.0636n	289.071	4.03572	pos	2,4',5,7-Tetrahydroxyflavanone	HMDB0040314	Phenylpropanoids and polyketides	Flavonoids	Hydroxyflavonoids	*		51.3	60.9	M+H-H2O, M+H	C15H12O6	0.801063	79498.9	78539.9	77280.7	76346.1	68626.5	100311	82722.3	109209	73251.4	79320.5	99817	82239.4	87108.9	91967.3	87099.2	80007.7
4.54_391.1613m/z	391.161	4.54477	neg	(1R,3S,4S,6R)-6,9-Dihydroxyfenchone 6-O-b-D-glucoside	HMDB0033222	Lipids and lipid-like molecules	Prenol lipids	Terpene glycosides	*		51.3	65.9	M+FA-H	C16H26O8	0.855608	34534.2	34133.7	32814.2	35704.8	28481.5	26080.4	28745.6	29408.5	28116.6	27302.9	38031.1	34289.2	38263	33618	33580.7	32270.8
4.54_652.1624n	651.155	4.54477	neg	Scutellarein 7,4'-dimethyl ether 6-sophoroside	LMPK12111121	Lipids and lipid-like molecules	Polyketides	Flavonoids			51.3	69.8	M-H, M+FA-H	C29H32O17	-2.37984	79277	73109	72510.5	72975.3	77766.8	102551	70861.9	92886.9	71162.3	82037.8	105611	95066.5	85973.3	98620.4	96369.1	82277.3
5.16_385.1297m/z	385.13	5.16192	neg	Euchrenone a7	LMPK12140078	Lipids and lipid-like molecules	Polyketides	Flavonoids			51.3	62.2	M+FA-H	C20H20O5	1.25598	30393.6	31616.1	31440.3	32292.7	15203.6	21602.6	18649.9	23385	16989.4	20192.6	28565.3	30376.1	25268.7	27823.6	25194.4	25108.7
6.56_459.2238m/z	459.224	6.56445	neg	(4R,5S,7R,11S)-11,12-Dihydroxy-1(10)-spirovetiven-2-one 11-glucoside	HMDB0033150	Lipids and lipid-like molecules	Prenol lipids	Terpene glycosides	*		51.3	58.8	M+FA-H	C21H34O8	0.608133	123007	129337	124705	133874	68673.4	62695.9	69268	65764.2	70180.9	71684.4	230106	195440	270017	156320	146199	153763
10.45_677.3715m/z	677.371	10.4502	pos	Capsoside A	HMDB0037613	Lipids and lipid-like molecules	Glycerolipids	Glycosylglycerols	*		51.2	74.2	M+H-H2O	C33H58O15	-4.04662	29738.1	20937.7	40520.3	28139.1	5250.99	3082.79	805.346	2.73368e-07	1224.17	2.73368e-07	6613.46	5845.2	5179.96	2976.13	5412.25	74769.2
12.43_294.2198n	295.227	12.4277	pos	13-HOTE	HMDB0010203	Lipids and lipid-like molecules	Fatty Acyls	Lineolic acids and derivatives			51.2	61.1	M+H-H2O, M+H	C18H30O3	0.943114	61022.9	65147.7	72115.8	66553	65665.8	58826.3	61823.8	59731.5	59556.8	63841.3	80037.7	84930	99194.3	88568.1	79388.6	67710.8
13.18_529.3506m/z	529.351	13.1766	pos	16-Glutaryloxy-1alpha,25-dihydroxyvitamin D3	LMST03020634	Lipids and lipid-like molecules	Sterol Lipids	Secosteroids			51.2	69.3	M+H-H2O	C32H50O7	-3.3029	266296	282906	344189	338466	273095	273948	260216	213721	260958	250977	366731	420024	469627	438198	490413	361970
14.56_423.3624m/z	423.362	14.557	pos	Oleanolic aldehyde	HMDB0034511	Lipids and lipid-like molecules	Prenol lipids	Triterpenoids	*		51.2	66.8	M+H-H2O	C30H48O2	0.5972	47318.8	58796.3	48537.4	46528.6	74836.7	75059.2	84876.2	65116.1	77694.4	77704.4	45906.1	38938.5	46632.4	43189	38802.8	40312.4
3.56_437.1304m/z	437.13	3.555	neg	Shanzhiside	HMDB0258270	Unclassified	Unclassified	Unclassified			51.2	59.9	M+FA-H	C16H24O11	0.805046	27279.3	25473.8	23142.6	27208.1	20224.4	21723.3	22484.3	21424.7	22025.5	21628.1	38018.3	32418	34757.7	35928.1	35328.7	33478.8
4.19_224.1415n	207.138	4.19237	pos	Epoxyeremopetasinorol	HMDB0029670	Organoheterocyclic compounds	Oxanes	Unclassified	*		51.2	59.2	M+H-H2O, M+H	C13H20O3	0.933122	1.49078e+06	1.50131e+06	1.4457e+06	1.51566e+06	1.13514e+06	1.2066e+06	1.17954e+06	1.11265e+06	1.09603e+06	1.05811e+06	1.9896e+06	2.00121e+06	2.00546e+06	1.81217e+06	1.73524e+06	1.81549e+06
4.20_865.1990m/z	865.199	4.20083	neg	Robinetinidol-(4alpha->8)-catechin-(6->4alpha)-robinetinidol	LMPK12030015	Lipids and lipid-like molecules	Polyketides	Flavonoids		C10239	51.2	60.9	M-H	C45H38O18	0.532694	599306	575573	591868	565048	447284	793332	498359	1.02165e+06	654471	592833	952240	620397	524647	762841	729163	664126
4.47_186.1137m/z	186.114	4.47073	neg	7-Keto-8-aminopelargonic acid	LMFA01100065	Lipids and lipid-like molecules	Fatty Acyls	Fatty acids and conjugates	**	C01092	51.2	59.7	M-H	C9H17NO3	0.725237	16254.2	17979.2	18296.3	18932	18709	17335.6	19618.5	21357.2	18163.8	17932	13479.7	13773.2	13689.1	14350.8	13764.7	13154.4
4.55_413.1786m/z	413.179	4.54507	pos	(-)-11-hydroxy-9,10-dihydrojasmonic acid 11-beta-D-glucoside	LMFA02020206	Lipids and lipid-like molecules	Fatty Acyls	Octadecanoids			51.2	62.2	M+Na	C18H30O9	1.10541	203011	194613	191414	178724	201992	220357	208552	193155	216202	185637	223723	218091	204611	192645	212705	220582
5.26_233.1539m/z	233.154	5.25987	pos	Hydroxyvalerenic Acid	985729	Lipids and lipid-like molecules	Prenol lipids	Sesquiterpenoids	*		51.2	60	M+H-H2O	C15H22O3	1.09678	97346.7	98338.9	98208.9	95343.7	70049	77999.1	76456	65577.5	80313.8	68241	136649	135724	133651	130074	138513	138976
6.13_221.1904m/z	221.19	6.12843	pos	Tricyclohumuladiol	HMDB0036730	Lipids and lipid-like molecules	Prenol lipids	Sesquiterpenoids			51.2	60.6	M+H-H2O	C15H26O2	1.50377	17965.2	18943.7	19088.9	17583.8	10042.6	9184.84	9339.12	7417.31	9301.05	10747.7	32066.9	28828.6	37783.3	28056.8	27364.3	25140
7.86_329.2336m/z	329.234	7.85743	neg	9,10,13-TriHOME(11)	LMFA02000168	Lipids and lipid-like molecules	Fatty Acyls	Octadecanoids			51.2	64.4	M-H	C18H34O5	0.715644	70024.2	71740.3	73712.2	75149.5	7918.25	8889.22	6039.98	4636.85	6718.89	8471.55	5313.44	5240.2	4548.77	3874.93	4137.43	4756.88
9.29_313.2386m/z	313.239	9.29342	neg	12,13-DHOME	HMDB0004705	Lipids and lipid-like molecules	Fatty Acyls	Fatty acids and conjugates	**	C14829	51.2	61.4	M-H	C18H34O4	0.626034	34721.7	35267.6	34499.5	34151.3	37483.6	40473.5	33161.9	40244.6	38463.4	42264.8	31997.8	31962.5	28695.3	27098.2	26389.4	28529.5
9.43_346.3318m/z	346.332	9.43288	pos	20-hydroxy-eicosanoic acid	LMFA01050075	Lipids and lipid-like molecules	Fatty Acyls	Fatty Acids and Conjugates			51.2	60.2	M+NH4	C20H40O3	0.555415	1.3662e+06	1.32531e+06	1.3218e+06	1.27832e+06	2.03813e+06	1.04897e+06	1.66411e+06	1.58701e+06	1.51012e+06	1.29374e+06	877208	1.6037e+06	1.17787e+06	1.00621e+06	1.06224e+06	1.30205e+06
9.63_442.3448n	425.342	9.63277	pos	Camellenodiol	HMDB0035735	Lipids and lipid-like molecules	Prenol lipids	Triterpenoids	*		51.2	61.6	M+H-H2O, M+H	C29H46O3	0.246223	1.28318e+06	1.23339e+06	1.19414e+06	1.20663e+06	1.21987e+06	1.20999e+06	1.20525e+06	1.3793e+06	1.23785e+06	1.29723e+06	1.21035e+06	1.29253e+06	1.23347e+06	1.25256e+06	1.30085e+06	1.32665e+06
10.20_277.1802m/z	277.18	10.1973	pos	Tanacetol A	HMDB0035722	Lipids and lipid-like molecules	Prenol lipids	Sesquiterpenoids	*		51.1	60.5	M+H-H2O	C17H26O4	1.23934	17708.2	17552	16688.3	16823.2	18481.2	17749.9	18704.7	18616.3	18399.1	19090.5	14269.1	14259.8	14523.8	15719.7	14798.7	16336.7
11.03_263.2372m/z	263.237	11.028	pos	Mangiferic acid	HMDB0029800	Lipids and lipid-like molecules	Fatty Acyls	Lineolic acids and derivatives	*		51.1	60.2	M+H-H2O	C18H32O2	1.05532	31341	29824.6	28375.3	30557.7	27372.1	30354.1	25983.3	23393.2	28159.6	25375.6	28642.4	27453.6	28844.7	27324.6	74238	25126.8
11.81_192.1514n	210.185	11.8098	pos	4-(4-Methyl-3-pentenyl)-3-cyclohexene-1-carboxaldehyde	HMDB0031733	Lipids and lipid-like molecules	Prenol lipids	Monoterpenoids			51.1	59.1	M+H-H2O, M+NH4, M+H	C13H20O	0.174419	74329.3	71605.1	74829.5	76864	83338.2	94382.5	80212	99971.7	97665.1	82130.9	73996.8	57906.9	54656.4	62226.4	61110.7	71844.2
13.44_407.3674m/z	407.367	13.435	pos	24-isopropenyl-22E-dehydrocholesterol	LMST01050018	Lipids and lipid-like molecules	Sterol Lipids	Sterols			51.1	64.4	M+H-H2O	C30H48O	0.428586	1.25836e+06	1.18838e+06	1.11975e+06	1.18477e+06	1.35949e+06	1.4862e+06	1.38739e+06	1.3802e+06	1.49124e+06	1.52442e+06	1.00892e+06	938512	948730	938808	1.08087e+06	859068
14.69_165.0408m/z	165.041	14.6884	neg	A,b-Dihydroxyisobutyric acid	HMDB0002601	Organic acids and derivatives	Hydroxy acids and derivatives	Beta hydroxy acids and derivatives			51.1	61.1	M+FA-H	C4H8O4	3.05906	199742	177219	187990	131178	171152	655682	259295	284728	176375	288752	120325	128276	162206	165509	122294	107971
4.91_344.1108n	343.103	4.90555	neg	4',6'-Dihydroxy-2'-methoxyacetophenone 6'-glucoside	HMDB0034862	Organic oxygen compounds	Organooxygen compounds	Carbohydrates and carbohydrate conjugates	*		51.1	59.4	M-H, M+FA-H	C15H20O9	0.0740513	27229.9	25712.4	27681.9	29909.6	6783.83	7219.43	5247.18	4248.24	5674.59	4724.49	52952.3	52704.2	58547.5	47559.3	47125.8	37498.1
9.50_497.3262m/z	497.326	9.50437	pos	PG(P-18:0/0:0)	LMGP04070002	Lipids and lipid-like molecules	Glycerophospholipids	Glycerophosphoglycerols			51.1	67.2	M+H	C24H49O8P	4.82706	19258.3	17581.3	17566.4	17730.3	101121	23404.2	19532.2	11781	18630.9	22067.4	5182.73	4636.64	5099.98	5078.09	4709.84	8562.64
0.67_147.0532n	148.061	0.6737	pos	D-GLUTAMIC ACID	989691	Organic acids and derivatives	Carboxylic acids and derivatives	Amino acids, peptides, and analogues	**	C00217	51	62	M+H-H2O, M+H	C5H9NO4	0.529209	5.98489e+06	6.01975e+06	6.35018e+06	6.08704e+06	3.42388e+06	3.49603e+06	3.48846e+06	3.86577e+06	3.53883e+06	3.88558e+06	4.15479e+06	3.90179e+06	4.00691e+06	3.91892e+06	3.48003e+06	4.127e+06
11.35_317.2842m/z	317.284	11.3533	pos	10,13,16-Docosatrienoic acid	LMFA04000090	Lipids and lipid-like molecules	Fatty Acyls	Docosanoids			51	60	M+H-H2O	C22H38O2	0.987871	15401.4	13479.2	12371	13599.2	22174.2	24771.2	23687.5	22699.3	26587.7	24945.3	7856.67	7080.96	5895.89	6580.36	4214.04	6180.87
11.70_340.2850m/z	340.285	11.702	pos	(-)-2,7-Dolabelladiene-6beta,10alpha,18-triol	LMPR0104240002	Lipids and lipid-like molecules	Prenol lipids	Isoprenoids			51	60.1	M+NH4	C20H34O3	1.09503	93521.5	87174	82688.9	83976.8	107556	116250	95155.4	102111	101881	98068.5	70762.8	68735.7	68096.3	68554.5	66821.2	65395.5
4.19_139.0391m/z	139.039	4.19237	pos	3,4-Dihydroxybenzaldehyde	HMDB0059965	Organic oxygen compounds	Organooxygen compounds	Carbonyl compounds	**	C16700	51	57.2	M+H	C7H6O3	0.783518	115679	119167	118258	120653	99566.7	130296	120516	145139	107683	119911	131756	127395	131764	131257	121388	121614
4.21_289.0709m/z	289.071	4.20897	pos	Norartocarpanone	HMDB0037314	Phenylpropanoids and polyketides	Flavonoids	Flavans	*		51	61.7	M+H	C15H12O6	0.78686	62580.2	74377.2	69348.4	70571.9	68631.4	84239.6	80026.5	80003.6	77157	76234.7	73214.6	75087.9	70843.3	72817.6	53522.9	70089.2
4.88_215.1069m/z	215.107	4.87887	pos	6-hydroxytetradeca-7,8-dien-10,12-diynoic acid	LMFA01031140	Lipids and lipid-like molecules	Fatty Acyls	Fatty Acids and Conjugates			51	60.5	M+H-H2O	C14H16O3	1.22847	19019.2	19123.1	19248.7	18839	13628	15361.8	14748.6	16757.5	13564.9	13902.3	25001.7	25644.2	24582.9	26496.9	23942.8	24765.2
4.91_365.1454m/z	365.145	4.90555	neg	Octanoylglucuronide	HMDB0010347	Organic oxygen compounds	Organooxygen compounds	Carbohydrates and carbohydrate conjugates		C03033	51	57.1	M+FA-H	C14H24O8	0.361338	31785.1	34261.8	31818.2	35187.2	45128.4	46117.7	40712.8	40768.7	44016.4	44385.5	23820.3	23200.9	24817.2	27533.8	26896.1	28010.4
6.34_535.3279m/z	535.328	6.33973	neg	9,11alpha-epoxy-6alpha-acetoxy-cholest-7-en-3beta,5alpha,19-triol	LMST01010293	Unclassified	Unclassified	Unclassified			51	65.9	M+FA-H	C29H46O6	0.529338	6569.71	5628.87	5655.34	5771.77	11334.7	1922.72	3900.12	2997.27	6274.34	4538.17	5227.42	4618.69	3755.03	3424.78	3333.41	18467.1
7.76_327.2178m/z	327.218	7.76388	neg	11-hydroperoxy-12,13-epoxy-9-octadecenoic acid	LMFA02000106	Lipids and lipid-like molecules	Fatty Acyls	Octadecanoids			51	59.8	M-H	C18H32O5	0.25864	46405.3	47056.8	46904.4	46864.2	4491.67	5053.89	3710.12	3084.23	3821.8	4649.34	4433.21	4012.87	4909.15	3327.17	3369.1	3736.02
9.30_503.3371m/z	503.337	9.30333	pos	Hippurin-1	LMST01090003	Lipids and lipid-like molecules	Sterol Lipids	Sterols			51	59.2	M+H-H2O	C30H48O7	0.64895	287128	279507	275311	263656	658096	203638	312009	365683	468057	290281	224265	122634	116436	116651	127440	534676
11.21_121.1015m/z	121.102	11.2092	pos	exo-2-Methyl-3-methylenebicyclo[2.2.1]heptan-2-ol	HMDB0036092	Lipids and lipid-like molecules	Prenol lipids	Monoterpenoids	*		50.9	58.5	M+H-H2O	C9H14O	2.56724	37076.9	36995.7	41832.7	40743.2	30845.5	30882.5	31678.5	24429.8	36275.6	29508.3	48777.8	47039.8	54327.8	49993	37667.7	45912.4
4.78_452.1318n	451.124	4.78003	neg	Epicatechin 3-O-beta-D-glucopyranoside	LMPK12020051	Phenylpropanoids and polyketides	Flavonoids	Flavonoid glycosides	*		50.9	56	M-H, M+FA-H, 2M-H	C21H24O11	-0.218114	616977	620961	586668	642002	572980	758249	574505	500259	629234	606639	857303	783952	709007	890853	859355	689514
4.87_619.1674m/z	619.167	4.87043	neg	Ombuoside	LMPK12112647	Phenylpropanoids and polyketides	Flavonoids	Flavonoid glycosides	*	C17441	50.9	65.5	M-H2O-H	C29H34O16	0.816898	65283.2	61047.5	62076	55956.3	42753.5	37967.7	41599.7	36007.3	54961	47876.9	61887.7	48741.9	49231.7	56599.1	53857.4	22613.7
6.10_363.0184m/z	363.018	6.097	neg	Biochanin a 7-sulfate	HMDB0240484	Phenylpropanoids and polyketides	Isoflavonoids	O-methylated isoflavonoids			50.9	65.3	M-H	C16H12O8S	1.13907	52931.2	44427.3	44351.4	52081.5	14018.8	6282.16	4323.72	3873.69	3053.95	3718.92	8544.61	4267.99	3059.83	3262.01	3857.03	3546.27
6.54_275.1619m/z	275.162	6.53888	pos	Hydroxypelenolide	HMDB0036663	Lipids and lipid-like molecules	Prenol lipids	Terpene lactones	*		50.9	57.1	M+Na	C15H24O3	0.718849	12022.2	10959.9	11775.3	10262.3	5687.96	5898.48	6276.71	3647.66	6611.17	5525.2	18100.4	17249	19720.8	16499.5	20267.7	15873.2
9.63_409.3474m/z	409.347	9.63277	pos	(3beta,23E)-3-Hydroxy-27-norcycloart-23-en-25-one	HMDB0037382	Lipids and lipid-like molecules	Steroids and steroid derivatives	Cycloartanols and derivatives	*		50.9	60.1	M+H-H2O	C29H46O2	2.05005	143510	137684	136095	138451	144469	139183	136459	157995	142654	155964	126978	146301	144236	132768	135032	158800
1.08_356.0956n	337.078	1.08052	neg	Acaciabiuronic acid	HMDB0029938	Organic oxygen compounds	Organooxygen compounds	Carbohydrates and carbohydrate conjugates	*		50.8	57.4	M-H2O-H, M-H	C12H20O12	0.420769	83709.3	92808.7	85156.3	89462.9	94048.4	120958	105188	89157	92020.9	96515.9	125638	97400.9	110157	101482	109348	99563.1
10.99_298.2744m/z	298.274	10.9927	pos	17-octadecynoic acid	LMFA01030575	Lipids and lipid-like molecules	Fatty Acyls	Fatty Acids and Conjugates			50.8	59.2	M+NH4	C18H32O2	1.09714	308688	290067	277222	293179	284918	320746	284903	390722	364392	264996	287923	189549	201349	220699	233265	218685
12.06_309.2427m/z	309.243	12.0631	pos	8-methoxy-13-hydroxy-9,11-octadecadienoic acid	LMFA01080002	Lipids and lipid-like molecules	Fatty Acyls	Fatty Acids and Conjugates			50.8	73.3	M+H-H2O	C19H34O4	0.940167	24593.6	21059.1	28156.3	25817.3	15039.1	14052.5	11791.3	12273	10908.9	14279.4	11550.3	10159.1	11470.8	9593.6	9378.63	35227.2
12.46_783.4094n	806.399	12.4644	pos	Beauvericin	69114	Unclassified	Unclassified	Unclassified			50.8	56.4	M+Na, M+K, M+NH4, M+H	C45H57N3O9	-0.147711	8.2594e+06	7.0677e+06	9.18911e+06	8.41232e+06	962910	189268	62936.6	15834.2	5888.45	4495.53	611575	100397	21166.8	6233.29	846484	9.28653e+06
12.63_663.2585m/z	663.259	12.6303	neg	Zanamivir	HMDB0014698	Organic acids and derivatives	Carboxylic acids and derivatives	Carboxylic acid derivatives		C08095	50.8	73.5	2M-H	C12H20N4O7	-0.861723	160075	173643	163489	163605	184732	175622	183772	188077	189171	185180	137049	129520	135718	142799	140314	145583
3.74_481.0991m/z	481.099	3.74143	neg	(-)-Epigallocatechin 3-glucuronide	HMDB0041639	Phenylpropanoids and polyketides	Flavonoids	Flavonoid glycosides	*		50.8	57.3	M-H	C21H22O13	0.698678	128095	128619	136882	139303	54599.6	68751.4	54923.1	38451.5	51011.7	67913.1	266575	234470	267736	208545	206438	187800
3.95_311.1138m/z	311.114	3.94538	neg	Sapidolide A	HMDB0041582	Organoheterocyclic compounds	Lactones	Gamma butyrolactones	*		50.8	56.8	M+FA-H	C14H18O5	0.526545	52468.2	50677.3	53261.4	51152.6	75187.7	77136	77620.3	70268.5	80187	77674.1	32351.9	33535.5	32462.8	34238.6	34585.1	34049.2
4.00_250.1440m/z	250.144	3.999	pos	Tetrahydrofurfuryl cinnamate	HMDB0036189	Phenylpropanoids and polyketides	Cinnamic acids and derivatives	Cinnamic acid esters	*		50.8	56.8	M+NH4	C14H16O3	1.01037	25303.1	23708.4	24362.8	22155.6	41778.5	41831.4	44046.7	40129.8	47379.9	41913.6	9728.74	10027	10413.6	10573.6	10315.7	11019.9
4.42_477.2342m/z	477.234	4.41555	neg	Glucosyl (2E,6E,10x)-10,11-dihydroxy-2,6-farnesadienoate	HMDB0037823	Lipids and lipid-like molecules	Prenol lipids	Terpene glycosides			50.8	59.3	M+FA-H	C21H36O9	0.125139	234722	238316	236751	246719	126538	109781	113436	95599.6	115015	106300	410424	377652	412821	380714	377292	329140
4.82_549.2558m/z	549.256	4.81547	neg	(3S,7E,9R)-4,7-Megastigmadiene-3,9-diol 9-[apiosyl-(1->6)-glucoside]	HMDB0029766	Lipids and lipid-like molecules	Fatty Acyls	Fatty acyl glycosides	*		50.8	60	M+FA-H	C24H40O11	1.03823	252018	242942	265595	238198	49608.5	66539.3	58687.9	45685.1	54793.8	62271.9	465740	469226	447918	430223	447561	435980
5.52_523.2398m/z	523.24	5.51673	neg	2-O-(beta-D-galactopyranosyl-(1->6)-beta-D-galactopyranosyl) 2S,3R-dihydroxyundecanoic acid	LMFA13010050	Lipids and lipid-like molecules	Fatty Acyls	Fatty acyl glycosides			50.8	63.4	M-H2O-H	C23H42O14	0.424962	12719.1	13577.5	12293	13417.7	6328.21	7586.46	6211.92	5045.2	5125.39	7536.14	19135	15040	17561.1	13141.1	11435.2	12161
8.23_383.2427m/z	383.243	8.23257	pos	Sarcostin	46173994	Unclassified	Unclassified	Unclassified			50.8	60.8	M+H	C21H34O6	-0.429587	24252.4	21141.4	22052.9	20481.2	6046.49	14997.1	7328.1	14152.7	4773.93	5298.05	43935.7	43832.9	45923.8	41818.6	42481.4	35379.5
8.95_504.3437n	487.34	8.94803	pos	Myrianthic acid	HMDB0035875	Lipids and lipid-like molecules	Prenol lipids	Triterpenoids	*		50.8	74.4	M+H-H2O, M+H	C30H48O6	-2.82701	37573.9	39807.6	38664.4	38970	67498.7	34636.8	38611	63089.7	72306.9	44632.9	60327.8	26035	25560.1	20020	22281.7	34372.6
8.97_441.3369m/z	441.337	8.96647	pos	Pfaffic acid	LMPR0106250001	Lipids and lipid-like molecules	Prenol lipids	Isoprenoids			50.8	58.7	M+H	C29H44O3	1.21955	66983	60264.4	71192.2	61161.2	140240	71980.8	91957.4	65741.1	109944	86001.7	53707.8	36458.6	38221.1	35768	40490.4	74394.4
9.67_223.1694m/z	223.169	9.66835	pos	KOBUSONE	43735	Organic oxygen compounds	Organooxygen compounds	Carbonyl compounds	*		50.8	56.7	M+H	C14H22O2	0.462662	54186.5	55650.9	54732.6	54866	51981.7	52140.7	50468.2	59585.3	51594.6	59102.8	47765.1	53422.7	52780.2	52208.2	49944.6	60165.9
4.06_359.1348m/z	359.135	4.0556	neg	Deoxyloganic acid	HMDB0037028	Lipids and lipid-like molecules	Prenol lipids	Terpene glycosides	*	C11647	50.7	59.4	M-H	C16H24O9	-0.0148257	34281.2	35597	39048.4	39762.6	16499.5	20555.6	19285.8	22246.1	16363.6	16267.4	55110.4	59420.8	61709.5	57748.6	52852.8	49396
4.19_189.1276m/z	189.128	4.19237	pos	2-tridecene-4,7-diynal	LMFA06000077	Lipids and lipid-like molecules	Fatty Acyls	Fatty aldehydes			50.7	57.3	M+H	C13H16O	0.956447	87230.4	88329.3	89352.6	91166.2	64775.8	66958.6	67375.4	61413.6	62188.6	60920.1	110362	110515	113378	98756.8	88745.8	102072
4.26_564.1483n	565.156	4.26153	pos	Vitexin 2''-O-alpha-D-arabinofuranoside	LMPK12110210	Lipids and lipid-like molecules	Polyketides	Flavonoids			50.7	55.8	M+H, M+Na	C26H28O14	0.703232	1.15616e+06	1.15746e+06	1.09534e+06	1.09782e+06	2.73368e-07	2.73368e-07	2.73368e-07	2.73368e-07	2.73368e-07	2.69014	2.73368e-07	2.12479	2.73368e-07	10.8262	2.73368e-07	14998
4.65_173.0820m/z	173.082	4.65285	neg	Suberic acid	HMDB0000893	Lipids and lipid-like molecules	Fatty Acyls	Fatty acids and conjugates	*	C08278	50.7	58.3	M-H	C8H14O4	0.58565	8104.51	8756.3	8152.75	9132.05	6925.82	6945.43	7325.67	7934.05	6959.19	6872.66	7172.15	6477.23	5850.56	6446.71	6827.78	6225.9
4.81_373.2222m/z	373.222	4.80862	pos	7,8-Dihydro-3b,6a-dihydroxy-alpha-ionol 9-glucoside	HMDB0041578	Lipids and lipid-like molecules	Fatty Acyls	Fatty acyl glycosides	*		50.7	58.9	M+H-H2O	C19H34O8	0.362191	104862	96075.6	93254.3	99691.8	12622.7	18092.9	16318.1	9754.03	13058.4	15826.1	203242	195507	211577	185502	182391	175470
9.52_309.2073m/z	309.207	9.51735	neg	9(S)-HpOTrE	36025	Unclassified	Unclassified	Unclassified			50.7	59.5	M-H	C18H30O4	0.480247	21178.2	21662.1	21902.7	23287.8	18902.1	19762.3	17385.7	18503.3	21563.5	24547.8	11825.2	11254	12522.1	9863.48	8695.99	12104.5
1.07_143.0341m/z	143.034	1.07247	pos	cis,cis-Muconic acid	45919	Lipids and lipid-like molecules	Fatty Acyls	Fatty acids and conjugates	**	C02480	50.6	56.4	M+H	C6H6O4	1.30679	556239	935205	965863	965724	692866	812394	907302	1.00408e+06	1.00832e+06	1.14923e+06	893720	865110	941616	937636	952686	905995
1.10_347.0232m/z	347.023	1.0966	neg	Dehydroascorbic acid	HMDB0001264	Organoheterocyclic compounds	Lactones	Gamma butyrolactones	**	C05422	50.6	62.4	2M-H	C6H6O6	-6.7629	185066	187527	164498	183819	204256	203169	212178	195222	185608	218585	67388.5	55704.1	57432.4	67011.6	60009.7	61965.7
10.26_520.2683m/z	520.268	10.263	neg	LysoPS(18:2(9Z,12Z)/0:0)	HMDB0240604	Lipids and lipid-like molecules	Glycerophospholipids	Glycerophosphoserines			50.6	61.4	M-H	C24H44NO9P	0.492901	49241.3	43168	42083.4	47545.5	33594.9	37046.2	31427.3	26385.4	28310.5	25777.8	21058	18805.8	16360	16343.1	15348.4	14375.7
10.41_406.0723m/z	406.072	10.4148	pos	Difenoconazole	72265	Unclassified	Unclassified	Unclassified			50.6	98.4	M+H	C19H17Cl2N3O3	0.783048	2.60496e+07	2.47633e+07	2.39036e+07	2.38654e+07	3.03906e+07	2.51561e+07	3.09135e+07	3.30459e+07	3.03223e+07	3.14703e+07	2.29648e+07	2.26697e+07	2.1716e+07	2.07948e+07	2.13787e+07	2.04127e+07
10.81_497.3604m/z	497.36	10.8115	pos	Camelliagenin A	HMDB0034528	Lipids and lipid-like molecules	Prenol lipids	Triterpenoids	*		50.6	59.2	M+Na	C30H50O4	0.609455	143019	139673	126003	138053	180134	200227	180122	157793	196053	183323	114240	122863	112906	112235	120468	118469
11.33_533.3489m/z	533.349	11.333	neg	cimigenol	LMST01100005	Lipids and lipid-like molecules	Sterol Lipids	Sterols			50.6	60.8	M+FA-H	C30H48O5	1.1222	32745	35204.7	35085.9	30674.1	45342.9	43452.4	36288.8	29354.1	45512.2	45773.1	46073.3	44216.2	51408.9	45324.1	42805.3	39929.3
11.53_618.3922n	617.385	11.5343	neg	3-O-p-trans-Coumaroylalphitolic acid	HMDB0036299	Lipids and lipid-like molecules	Prenol lipids	Triterpenoids	*		50.6	54	M-H, M+FA-H	C39H54O6	0.243683	1.6135e+06	1.53947e+06	1.66616e+06	1.61e+06	1.28986e+06	1.52948e+06	1.22199e+06	1.40945e+06	1.48233e+06	1.36165e+06	1.89671e+06	1.80124e+06	1.71766e+06	1.9607e+06	1.97056e+06	1.89086e+06
12.28_256.2635m/z	256.264	12.283	pos	Palmitic amide	HMDB0012273	Lipids and lipid-like molecules	Fatty Acyls	Fatty amides	*		50.6	55.6	M+H	C16H33NO	0.16958	1.9849e+07	1.95575e+07	1.93872e+07	2.04112e+07	1.83376e+07	2.44559e+07	1.94392e+07	3.03791e+07	2.51843e+07	2.07069e+07	2.0395e+07	1.51027e+07	1.45354e+07	1.67894e+07	1.80813e+07	1.72849e+07
12.61_617.4060m/z	617.406	12.6132	neg	22-Angeloylbarringtogenol C	HMDB0032835	Lipids and lipid-like molecules	Prenol lipids	Triterpenoids	*		50.6	58.9	M+FA-H	C35H56O6	0.19602	156910	206687	197885	204076	200842	194317	209355	214891	226735	227395	184699	184123	191756	183622	210628	200275
14.50_391.2844m/z	391.284	14.5027	pos	Dioctyl phthalate	44750	Unclassified	Unclassified	Unclassified			50.6	57.7	M+H	C24H38O4	0.201274	297584	276274	277058	289407	274774	282367	262991	265532	342136	238293	204319	266835	251191	198930	202414	174126
4.11_178.0866m/z	178.087	4.10573	pos	alpha-Methyl-m-tyrosine	HMDB0248232	Unclassified	Unclassified	Unclassified			50.6	57.1	M+H-H2O	C10H13NO3	1.57103	589713	586535	593936	602544	9480.68	6454.79	6603.16	8480.27	8573.39	10547.4	10783.6	8817.2	7928.15	9002.32	18071.8	28585.1
4.34_401.1438m/z	401.144	4.34372	neg	Zingerone glucoside	HMDB0040558	Organic oxygen compounds	Organooxygen compounds	Carbohydrates and carbohydrate conjugates	*		50.6	64.7	M+FA-H	C17H24O8	-4.19362	22191.3	23790.6	23346.2	23061.6	26236.1	28131.3	26452	29393.3	27139	26520.5	23943.4	22634.9	20683.8	21621.4	22162.7	20933.5
4.56_219.1018m/z	219.102	4.56383	pos	(R)-Bitalin A	HMDB0040358	Benzenoids	Benzene and substituted derivatives	Acetophenones	*		50.6	58.1	M+H	C13H14O3	1.1395	20395.4	20072.8	19831.1	19668.1	36418.7	45556.5	38818.7	38147.6	44501.9	36606.3	5041.96	6526.45	4307.27	3706.44	5266.8	5029.27
4.74_167.0349m/z	167.035	4.74282	neg	Vanillic acid	HMDB0000484	Benzenoids	Benzene and substituted derivatives	Benzoic acids and derivatives	*	C06672	50.6	59.4	M-H	C8H8O4	-0.312495	8168.21	8918.77	10091.1	9282.22	8779.2	8703.24	8555.29	8677.95	8772.27	10216.8	7181.19	7354.15	7575.67	7837.63	7787.29	8087.48
4.97_289.0709m/z	289.071	4.96857	pos	Robinetinidol-4alpha-ol	LMPK12020185	Lipids and lipid-like molecules	Polyketides	Flavonoids			50.6	58.1	M+H-H2O	C15H14O7	0.699552	20998.8	19789.9	18436.6	18650.5	20300.1	24556.7	19675.1	19158.4	19525.3	19193.3	22803.4	21947.6	22324.3	19818.8	19424.5	19321.7
6.68_154.9907m/z	154.991	6.67697	neg	4-Chlorobenzoate	65757	Unclassified	Unclassified	Unclassified			50.6	80	M-H	C7H5ClO2	0.869526	14788.5	14961.3	14222.4	15787.6	14331.8	14245.3	15104.1	15832.6	15716.7	14768.7	12017.2	12736.5	12366.9	12887.8	12510	12743.8
7.02_438.2622n	439.269	7.02082	pos	(-)-Fusicoplagin A	LMPR0104350001	Lipids and lipid-like molecules	Prenol lipids	Isoprenoids			50.6	57.5	M+H-H2O, M+H	C24H38O7	0.920099	73118.4	70619.3	63779.1	58457	47793.2	55135	51306	47471.5	52173.9	43568.9	110999	117635	110794	109511	100681	117714
0.66_132.0535n	131.046	0.6614	neg	Ureidopropionic acid	HMDB0000026	Organic acids and derivatives	Organic carbonic acids and derivatives	Ureas	**	C02642	50.5	54.4	M-H2O-H, M-H	C4H8N2O3	0.429739	541978	620087	602924	582880	1.14365e+06	1.15554e+06	1.23207e+06	1.20529e+06	1.17717e+06	1.22075e+06	368128	394802	342098	422792	456845	297689
3.19_323.0740m/z	323.074	3.18968	pos	Salicylic acid beta-D-glucoside	HMDB0041271	Organic oxygen compounds	Organooxygen compounds	Carbohydrates and carbohydrate conjugates	*		50.5	56.4	M+Na	C13H16O8	0.883321	209827	209313	213051	209371	165814	160845	158141	130885	148194	151831	316380	302183	333108	277723	265954	266092
3.91_419.0976m/z	419.098	3.91087	pos	6-C-beta-D-Xylopyranosylluteolin	LMPK12110471	Lipids and lipid-like molecules	Polyketides	Flavonoids			50.5	55.3	M+H	C20H18O10	0.66325	1.50488e+06	1.4164e+06	1.39897e+06	1.3827e+06	1.237e+06	1.68055e+06	1.35621e+06	1.35041e+06	1.26845e+06	1.35207e+06	1.96418e+06	1.93793e+06	2.03561e+06	1.709e+06	1.80005e+06	1.44142e+06
4.02_167.0349m/z	167.035	4.01872	neg	Homogentisic acid	HMDB0000130	Benzenoids	Benzene and substituted derivatives	Phenylacetic acids	**	C00544	50.5	56.5	M-H	C8H8O4	-0.253568	10042.6	11631.9	12256.1	12126.3	9663.75	10336.6	10338.3	9338.65	10374.6	11083.4	11835.1	11954.5	12367.2	11977.6	12096.5	12417
4.25_563.1425m/z	563.142	4.25415	neg	Norrubrofusarin 6-beta-gentiobioside	HMDB0034570	Organoheterocyclic compounds	Naphthopyrans	Naphthopyranones	*		50.5	59.1	M-H2O-H	C26H30O15	3.18191	699025	689521	727722	751546	37720.6	26086	36795.1	40501.5	29039	33230.6	50871.5	47257	31837.8	48948.5	53562	47645.7
5.55_182.0711n	183.078	5.55077	pos	Triethyl phosphate	62875	Unclassified	Unclassified	Unclassified			50.5	57.6	M+H, M+Na	C6H15O4P	1.7452	21956.1	23930.6	24168.8	25135.8	25566.6	23245.1	28155.4	24699.8	22942.5	20954.8	17582.1	19695.7	18041.1	17470.9	22127.1	19235.2
6.91_437.2538m/z	437.254	6.90863	pos	18-acetoxy-PGF2alpha-11-acetate	LMFA03010098	Lipids and lipid-like molecules	Fatty Acyls	Eicosanoids			50.5	58.4	M+H-H2O	C24H38O8	0.968261	20346.4	22014.1	19775.9	22281.5	11639.2	12711.7	11714.2	11623.3	10369.1	11850.5	32911.5	31676.7	28588.9	33375.2	33223.3	27183.4
7.17_446.1219n	469.111	7.16972	pos	3,6,7-Trihydroxy-4'-methoxyflavone 7-rhamnoside	LMPK12111586	Phenylpropanoids and polyketides	Flavonoids	Flavonoid glycosides	*		50.5	56.9	M+H, M+Na, M+H-H2O	C22H22O10	1.24258	43240.9	44195.2	43471.3	43113	47049.4	47355.5	50332.7	46259.3	49353.1	53256.7	36275.7	41557.4	40853.1	39591.2	42515.5	39833.3
7.20_555.2449m/z	555.245	7.20092	neg	Prolyl-Tyrosine	HMDB0029029	Organic acids and derivatives	Carboxylic acids and derivatives	Amino acids, peptides, and analogues			50.5	63.7	2M-H	C14H18N2O4	-2.06009	17854.2	19462.9	17447.7	19016.7	2798.03	3694.95	3086.3	2795.82	3522.5	2903.73	38896.8	38442.5	36519.1	35559.4	34557.4	33933.4
0.71_149.0455m/z	149.046	0.708633	neg	D-Xylose	HMDB0000098	Organic oxygen compounds	Organooxygen compounds	Carbohydrates and carbohydrate conjugates	**	C00181	50.4	58.4	M-H	C5H10O5	-0.112298	114689	116795	101923	110628	117533	108351	125087	106975	101993	116837	106635	108555	118623	129534	95382	113611
10.61_296.2354n	279.232	10.6136	pos	15-hydroxy-9Z,12Z-Octadecadienoic acid	LMFA02000316	Lipids and lipid-like molecules	Fatty Acyls	Octadecanoids			50.4	56.5	M+H-H2O, M+Na	C18H32O3	0.991278	119233	117221	111465	124276	117706	126360	116055	110466	122571	119035	88962.9	86428.8	91077.7	86325.7	86417.2	101920
10.92_442.3818n	443.389	10.9186	pos	(+)-22(29)-Hopen-6alpha-21beta-diol	LMPR0106190002	Lipids and lipid-like molecules	Prenol lipids	Isoprenoids			50.4	57.7	M+H-H2O, M+H	C30H50O2	1.62096	115392	135292	111300	113785	156171	163619	149595	125478	181388	170832	101776	95082.1	101856	103583	97012.9	84299.2
11.81_262.2298n	280.264	11.8098	pos	6,10,14-Trimethyl-5,9,13-pentadecatrien-2-one	HMDB0034495	Lipids and lipid-like molecules	Prenol lipids	Diterpenoids	*		50.4	55	M+H, M+NH4, M+H-H2O	C18H30O	0.643941	4.02516e+07	3.70442e+07	3.82773e+07	3.85193e+07	4.00662e+07	4.76307e+07	4.08214e+07	5.49326e+07	5.19119e+07	4.12222e+07	3.95072e+07	2.97788e+07	2.81572e+07	3.14627e+07	3.26599e+07	3.43316e+07
3.64_118.0654m/z	118.065	3.64413	pos	Indole	286	Organoheterocyclic compounds	Indoles and derivatives	Indoles	**	C00463	50.4	55.6	M+H	C8H7N	2.64387	53664.8	51961.8	56839	59165.8	56724	59956.8	61608.1	60427.1	58387.1	56777.7	48587.3	49679	49794.1	50346.4	41263.9	51975.3
3.91_551.1386m/z	551.139	3.90792	neg	Viscumneoside VI	LMPK12140436	Lipids and lipid-like molecules	Polyketides	Flavonoids			50.4	64	M+FA-H	C24H26O12	-4.0816	36797.5	32513.8	35200.7	35296.8	59390.3	55525.9	59855.9	44290.5	58597.7	51724.4	15868.4	11482.2	14544.9	16258.8	14396.9	14989.6
3.93_404.1320n	385.114	3.92675	neg	Gardenoside	HMDB0252642	Unclassified	Unclassified	Unclassified			50.4	57.6	M-H2O-H, M-H	C17H24O11	0.244715	130655	118355	126095	120382	177892	187176	176390	185326	193875	191266	75748.2	74560.2	71620.9	72886.7	68461.7	77378.6
4.36_361.1412m/z	361.141	4.36137	neg	N-(1-Deoxy-1-fructosyl)tryptophan	HMDB0037847	Organoheterocyclic compounds	Indoles and derivatives	Tryptamines and derivatives			50.4	62.2	M-H2O-H	C18H24N2O7	1.78069	28617.7	30598.1	30830.1	30281.5	43099.6	43858.4	42019.9	35212.1	42307.4	45239.8	17197.3	19607	19761.1	18293.3	21047.8	18930.2
4.49_579.2661m/z	579.266	4.48897	neg	7,8-Dihydrovomifoliol 9-[rhamnosyl-(1->6)-glucoside]	HMDB0029770	Lipids and lipid-like molecules	Fatty Acyls	Fatty acyl glycosides	*		50.4	61.8	M+FA-H	C25H42O12	0.511582	151386	149954	151009	150242	116881	136228	126786	146889	116988	137242	191003	190096	174243	171526	172701	161129
4.62_468.1274n	449.11	4.6169	neg	Catechin-4-ol 3-O-beta-D-galactopyranoside	LMPK12020199	Unclassified	Unclassified	Unclassified			50.4	60.7	M-H2O-H, 2M-H	C21H24O12	1.31	61536.1	64394.7	51497.4	55360	30680.3	40010.2	34732.7	25233.4	30404.7	37775.4	69154	65019.6	72062.6	62743.1	62293.2	67543
4.84_211.1694m/z	211.169	4.8439	pos	11-Hydroxy-9-tridecenoic acid	LMFA01050437	Lipids and lipid-like molecules	Fatty Acyls	Fatty acids and conjugates	*		50.4	56.2	M+H-H2O	C13H24O3	0.721455	49785.2	52120	51336.5	54659.9	14863.4	17304	16521.5	12126.3	14008.8	16161	104360	94566.6	105764	92989.2	86316.9	85141.3
5.07_565.1565m/z	565.156	5.07053	neg	5,7,4'-Trihydroxyflavonone 4'-O-xylosylglucoside	LMPK12140252	Unclassified	Unclassified	Unclassified			50.4	59.8	M-H	C26H30O14	0.349073	84747.5	88292.2	83775.7	86612	8885.77	8010.12	5431.68	2438.54	8275.47	5667.89	235826	164732	199764	146548	143723	131024
6.41_209.1539m/z	209.154	6.40817	pos	2,2,6,7-Tetramethylbicyclo[4.3.0]nona-1(9),4-diene-7,8-diol	HMDB0036686	Organic oxygen compounds	Organooxygen compounds	Alcohols and polyols	*		50.4	55.3	M+H	C13H20O2	1.38154	9156.31	10219.5	9986.43	10445	10150.2	11122.5	10924	9755.84	11523.3	11067.1	9715.4	9602.47	10288.2	9512.29	9312.66	9853.35
9.12_315.2777n	316.285	9.11615	pos	6-hydroxysphingosine	LMSP01080003	Lipids and lipid-like molecules	Sphingolipids	Sphingoid bases			50.4	56.9	M+H, M+Na	C18H37NO3	1.13074	797516	781840	775194	758786	865903	904689	941565	917826	897452	747460	722475	756912	802722	750601	815842	789693
11.05_428.3659n	411.363	11.0454	pos	Saringosterol	LMST01040167	Unclassified	Unclassified	Unclassified			50.3	57.3	M+H-H2O, M+H	C29H48O2	1.11117	613248	593335	566305	588179	630220	677262	590770	478105	678609	624113	669111	673762	745038	637629	682333	561317
11.45_459.3838m/z	459.384	11.445	pos	Soyasapogenol B	HMDB0034648	Lipids and lipid-like molecules	Prenol lipids	Triterpenoids	*	C08980	50.3	57.1	M+H	C30H50O3	1.0535	160749	166866	132201	139604	257214	282072	256166	236790	280269	277527	94008.3	79542.4	79888	75867.9	78794.9	74012.4
4.04_246.0983m/z	246.098	4.03763	neg	D-1-[(3-Carboxypropyl)amino]-1-deoxyfructose	HMDB0038663	Organic acids and derivatives	Carboxylic acids and derivatives	Amino acids, peptides, and analogues	*		50.3	56.4	M-H2O-H	C10H19NO7	0.0141268	9621.32	9093.2	9923.94	10240.3	15357.5	11910.2	17664.6	16049.5	15860.1	15314.7	3419.21	3027.44	2949.67	3912.69	3448.68	3796.45
4.11_220.0616m/z	220.062	4.10937	neg	Gentianine	HMDB0303030	Unclassified	Unclassified	Unclassified			50.3	53.1	M+FA-H	C10H9NO2	0.491207	116781	114092	117581	124107	1025.03	1481.43	1392.5	720.929	1457.33	1532.77	820.874	989.918	1384.34	1192.71	1230.3	1315.73
5.31_131.0494m/z	131.049	5.3145	pos	trans-Cinnamic acid	HMDB0000930	Phenylpropanoids and polyketides	Cinnamic acids and derivatives	Cinnamic acids	*	C10438	50.3	66.9	M+H-H2O	C9H8O2	1.76992	3712.23	4006.97	4250.1	3800	5873.46	4863.46	6390.24	7332.27	6574.49	5698.46	2499.89	2740.32	2615.82	2969.81	2952.65	2451.86
5.66_607.2155m/z	607.216	5.66263	pos	Musabalbisiane C	HMDB0038682	Lipids and lipid-like molecules	Prenol lipids	Diterpenoids	*		50.3	55.7	M+K	C28H40O12	0.672386	72494.1	75235.3	74553.9	72863.2	153320	179399	161684	149086	159444	170176	15025.8	17481.8	7781.86	13702.4	12493.6	13327.6
6.96_221.1903m/z	221.19	6.96463	pos	Calamendiol	HMDB0034673	Lipids and lipid-like molecules	Prenol lipids	Sesquiterpenoids	*		50.3	55.3	M+H-H2O	C15H26O2	1.29508	11493.8	12412.3	12107.4	12296.6	6001.69	5567.94	5301.06	4095.73	5980.05	5836.94	21293.1	20510.8	25192.9	18260.7	17222.9	17834.5
7.36_371.2432m/z	371.243	7.3572	pos	10,11-dihydro-20-dihydroxy-LTB4	LMFA03020043	Lipids and lipid-like molecules	Fatty Acyls	Eicosanoids			50.3	56.7	M+H	C20H34O6	0.917328	24079.8	23377.2	20095.4	20465.1	18117.2	19581.5	17942	20116.8	17619.2	13378.9	52938.6	46009.8	42350.3	44039.8	36474.9	38294.4
9.40_237.1851m/z	237.185	9.39598	pos	8-Hydroxy-4(6)-lactarene-5,14-diol	HMDB0035780	Organic oxygen compounds	Organooxygen compounds	Alcohols and polyols			50.3	55.3	M+H-H2O	C15H26O3	0.632731	11340.6	11358.7	9984.85	11594.1	8057.62	7168.43	6577.71	7021.86	6965.66	6635.22	17446.8	17647.5	16648.7	17306.5	13682	15591.2
10.36_291.1603m/z	291.16	10.3557	neg	(3beta,6beta)-Furanoeremophilane-3,6-diol 6-acetate	HMDB0034930	Lipids and lipid-like molecules	Prenol lipids	Sesquiterpenoids	*		50.2	56.4	M-H	C17H24O4	0.533549	22045.6	20288.8	20220.9	20193.1	19375.7	20897.6	20786.6	21657.9	21499.8	21508	16604.6	17577.5	16802.8	18185.5	18263.2	17688.9
11.88_470.3399n	471.347	11.8815	pos	Ganodermic acid Jb	HMDB0035334	Lipids and lipid-like molecules	Prenol lipids	Triterpenoids	*		50.2	65.9	M+H-H2O, M+H	C30H46O4	0.69073	1.28083e+06	1.47499e+06	1.31528e+06	1.26666e+06	1.56469e+06	1.9393e+06	1.57105e+06	1.55656e+06	1.72682e+06	1.52544e+06	1.13419e+06	1.1151e+06	1.33813e+06	1.13601e+06	1.19406e+06	1.08192e+06
12.60_555.4025m/z	555.402	12.6032	pos	(3b,5a,22E,24S)-Stigmasta-7,22,25-trien-3-ol 3-glucoside	HMDB0033089	Lipids and lipid-like molecules	Steroids and steroid derivatives	Stigmastanes and derivatives	*		50.2	68.7	M+H-H2O	C35H56O6	-3.35093	126396	116631	140357	126684	128347	101871	93554.1	98310.4	97757.9	98022	148615	175827	181267	163516	180427	149467
14.11_400.3344n	383.331	14.1147	pos	(24E),26-hydroxydesmosterol	LMST01010395	Lipids and lipid-like molecules	Sterol Lipids	Sterols			50.2	56.3	M+H-H2O, M+H	C27H44O2	0.774455	113958	140115	118378	122326	193571	218031	200578	211189	231177	209494	96864.8	94895.6	90273.8	90932.4	104815	78590.1
3.27_315.1087m/z	315.109	3.27495	neg	Hydroxytyrosol 1-O-glucoside	HMDB0041024	Organic oxygen compounds	Organooxygen compounds	Carbohydrates and carbohydrate conjugates	*		50.2	55	M-H	C14H20O8	0.425059	110828	108341	111283	112064	61282.6	72060.7	64497.5	54585.2	60559	63562.2	179461	163788	180381	165361	164527	153789
3.69_435.0936m/z	435.094	3.68512	neg	Isochinomin	HMDB0041147	Organoheterocyclic compounds	Benzopyrans	1-benzopyrans	*		50.2	58.8	M-H	C20H20O11	0.728703	33269.5	34064.7	35789.8	35885.1	32577.9	29996.6	24541.4	18142.3	27508.4	30923.4	49770.7	45201.4	50276.8	41597.3	43034.8	44648.8
4.13_320.0532n	301.035	4.12783	neg	Amaronol A	LMPK12130074	Lipids and lipid-like molecules	Polyketides	Flavonoids			50.2	58.1	M-H2O-H, M-H	C15H12O8	0.000601366	16093.9	13809.9	15606.1	15863.4	6953.95	12032.3	6917.95	7740.74	7196.95	8581.03	42760.3	34874.1	43934	34635.7	29918.5	27140.2
4.47_533.1302m/z	533.13	4.47073	neg	3',5,6-Trihydroxy-3,4',7,8-tetramethoxyflavone 3-glucoside	HMDB0040506	Phenylpropanoids and polyketides	Flavonoids	Flavonoid glycosides	*		50.2	60.4	M-H2O-H	C25H28O14	0.246725	35266	37273.5	40022.5	38003	2.73368e-07	2.73368e-07	2.73368e-07	283.693	2.73368e-07	2.73368e-07	1410.51	1248.01	681.846	1760.61	900.746	371.481
4.71_505.0995m/z	505.099	4.7072	neg	Glyphoside	HMDB0038465	Phenylpropanoids and polyketides	Flavonoids	Flavonoid glycosides	*		50.2	55.1	M-H	C23H22O13	1.41426	75113.7	77289.1	80170.3	76892.5	48591.5	66000.9	54168.5	49128.7	54597	58708.6	142246	91336.1	88716.6	103190	102574	96706.4
5.69_301.0355m/z	301.035	5.68535	neg	Morin	LMPK12112517	Phenylpropanoids and polyketides	Flavonoids	Flavones	*	C10105	50.2	54.6	M-H	C15H10O7	0.283009	71025	74052.8	75873.2	80234.3	38279	58737.2	39145.1	33209.9	45027	46008.8	109250	95068.3	112102	85330.1	82223.7	70810
8.43_201.1640m/z	201.164	8.43252	pos	Alpha-Calacorene	265068	Lipids and lipid-like molecules	Prenol lipids	Sesquiterpenoids	*		50.2	57.3	M+H	C15H20	1.13972	8211.02	8071.78	8565.98	8385.9	3030.62	2422.73	2242.83	1359.01	2776.07	1755.86	18431.5	13856.2	19061.6	13594.9	13262.3	12697.3
9.16_239.1291m/z	239.129	9.16273	neg	4,8-Dimethyl-4E,8E-decadien-10-olide	LMFA07040024	Lipids and lipid-like molecules	Fatty Acyls	Fatty esters			50.2	55.1	M+FA-H	C12H18O2	0.920597	5798.51	6233.57	6416.52	6541.12	7155.65	6001.84	6299.78	5663.86	6103.83	11837.8	4738.29	4945.74	4767.82	2770.59	3044.93	3521.56
0.71_533.1722m/z	533.172	0.708633	neg	Fucosyllactose	HMDB0006620	Organic oxygen compounds	Organooxygen compounds	Carbohydrates and carbohydrate conjugates			50.1	52.1	M+FA-H	C18H32O15	-0.159158	1.05966e+07	9.80878e+06	1.06574e+07	9.29262e+06	1.34914e+07	1.54768e+07	1.54487e+07	1.60729e+07	1.31026e+07	1.32515e+07	7.9588e+06	6.26361e+06	7.75657e+06	8.12665e+06	8.63848e+06	7.90284e+06
11.65_417.3366m/z	417.337	11.6464	pos	24,25-hydroxyvitamin D3	220	Unclassified	Unclassified	Unclassified			50.1	54.9	M+H	C27H44O3	0.758531	22358.7	21941.4	23125.8	23503.3	16682.2	20446.4	14955.3	13323.8	18948.6	17122.5	29712.9	29816.8	31086.2	24905.9	26793.3	25884.3
4.23_156.1152n	157.122	4.22618	pos	4-hydroxy Nonenal	36571	Unclassified	Unclassified	Unclassified			50.1	54.3	M+H-H2O, M+H	C9H16O2	1.19365	46188.2	46259.1	44742	47156.1	58398.8	59741.6	59689.4	62800.4	61135.5	59270.9	35930.5	35792.8	36366.6	35340.9	33825.6	36958.6
4.93_232.1466n	233.154	4.93235	pos	(7b,10a)-3-Hydroxy-1,3,5-cadinatrien-9-one	HMDB0040981	Lipids and lipid-like molecules	Prenol lipids	Sesquiterpenoids			50.1	54.9	M+H-H2O, M+H	C15H20O2	1.09222	108302	108649	103935	105482	85037.6	80255.8	84554.5	84269.7	84909.2	74380.3	153918	140556	175362	132468	128503	129278
5.37_251.1644m/z	251.164	5.36792	pos	Cadabicilone	92416	Lipids and lipid-like molecules	Prenol lipids	Terpene lactones	*		50.1	54.6	M+H	C15H22O3	1.09629	45249.1	49065.4	48802.8	48761.4	31496.6	32154.6	32849.4	29658.5	33234.6	30215.7	68869.4	65337.9	70604.9	64514.8	65494.7	63391.1
6.95_647.3743m/z	647.374	6.94575	pos	Caloxanthin sulfate	LMPR01070148	Lipids and lipid-like molecules	Prenol lipids	Isoprenoids			50.1	63.4	M+H-H2O	C40H56O6S	-3.21142	103486	113184	117438	111238	1352.37	1429.16	1316.36	1698.06	1917.94	1778.56	2414.36	2488.85	2056.24	2420.6	2957.17	3513.39
8.31_334.2952m/z	334.295	8.30502	pos	1-O-(2R-hydroxy-4Z-pentadecenyl)-sn-glycerol	LMGL01020054	Lipids and lipid-like molecules	Glycerolipids	Monoradylglycerols			50.1	54.2	M+NH4	C18H36O4	0.151925	358957	341591	339969	333992	395082	393004	426468	409593	352462	371664	288962	336956	285668	264452	264369	282006
9.21_237.1852m/z	237.185	9.21002	pos	Petasitolone	HMDB0038144	Lipids and lipid-like molecules	Prenol lipids	Sesquiterpenoids	*		50.1	54.6	M+H	C15H24O2	1.09842	10575.5	11013.9	11923.3	10586.9	7539.94	7600.92	9083.39	6195.87	9504.67	7965.41	15290.7	15520.8	20182.6	14350.7	15452.5	15655.8
9.54_468.3246n	469.332	9.54165	pos	Uralenolide	HMDB0038797	Lipids and lipid-like molecules	Steroids and steroid derivatives	Unclassified	*		50.1	57.2	M+H-H2O, M+H	C30H44O4	1.26523	95874.8	92819.8	94817.5	90336.8	95988.1	88861.5	71787.6	72559	88152.3	90817.2	123947	114567	121427	106621	111970	114836
10.04_474.3711n	473.364	10.0398	neg	Theonellasterol G	LMST01040186	Lipids and lipid-like molecules	Sterol Lipids	Sterols			50	51.6	M-H, M+FA-H, 2M-H	C30H50O4	0.385903	2.05214e+06	1.91723e+06	1.9507e+06	1.97644e+06	2.23978e+06	2.54859e+06	2.35173e+06	2.25017e+06	2.58979e+06	2.5773e+06	1.67641e+06	1.55203e+06	1.7445e+06	1.57474e+06	1.46305e+06	1.61867e+06
12.30_442.3813n	425.378	12.3016	pos	30:5(12Z,15Z,18Z,21Z,24Z)	LMFA01030847	Lipids and lipid-like molecules	Fatty Acyls	Fatty Acids and Conjugates			50	58	M+H-H2O, M+H	C30H50O2	0.524637	102500	115165	88509.8	94986.6	130949	145388	155086	125606	138843	164254	70394	65577.8	74919	73438	67013.2	58565.5
14.19_571.3975m/z	571.398	14.188	pos	Cholesteryl-alpha-D-glucoside	LMST05050029	Lipids and lipid-like molecules	Sterol Lipids	Steroid conjugates			50	58.6	M+Na	C33H56O6	1.09868	272404	337107	426633	333829	282697	366625	343731	327757	385233	350377	431848	577727	657486	669410	684092	494202
14.30_451.3210m/z	451.321	14.3002	pos	16beta-16-Hydroxy-3-oxo-1,12-oleanadien-28-oic acid	HMDB0040711	Lipids and lipid-like molecules	Prenol lipids	Triterpenoids	*		50	56	M+H-H2O	C30H44O4	0.641749	17197.4	19085.2	28568.6	21431.2	12272	12934.4	13498.6	10235.6	13716	18496.7	34176.2	40931.8	50935.8	45728.4	44332.3	41772.5
3.93_197.0811m/z	197.081	3.92838	pos	(S)-Batatic acid	HMDB0035721	Lipids and lipid-like molecules	Fatty Acyls	Fatty acids and conjugates	*		50	53.9	M+H	C10H12O4	1.38705	47738.1	46577.4	51280.4	49466.3	52547.6	54638.1	52692.7	49588.2	55803.1	48765.6	50155.4	53095.6	54227.2	51001.6	49362.6	54062.6
4.65_403.1369m/z	403.137	4.65143	pos	8-Oxodiacetoxyscirpenol	HMDB0037056	Lipids and lipid-like molecules	Prenol lipids	Sesquiterpenoids			50	54.9	M+Na	C19H24O8	1.47323	21675	21060.9	17814.3	19266.2	56068.8	53000.3	48091.5	44545.1	48932.2	46824.8	1277.24	755.776	470.956	580.576	1479.27	671.535
4.71_244.1312n	227.128	4.70525	pos	Polyethylene, oxidized	HMDB0032472	Organic acids and derivatives	Keto acids and derivatives	Medium-chain keto acids and derivatives			50	53.4	M+H-H2O, M+H	C12H20O5	0.505677	132661	131325	131526	134230	115455	125645	122459	111944	120270	106883	160535	158481	163689	162900	155318	164781
4.82_501.0650m/z	501.065	4.81547	neg	3',4',5-Trihydroxy-3-methoxy-6,7-methylenedioxyflavone 4'-glucuronide	HMDB0037757	Lipids and lipid-like molecules	Prenol lipids	Quinone and hydroquinone lipids	*		50	59.7	M-H2O-H	C23H20O14	-4.83109	3.24277e+06	3.33872e+06	3.31392e+06	3.38891e+06	2.60858e+06	2.91839e+06	2.76389e+06	2.3423e+06	2.93005e+06	2.93416e+06	3.57485e+06	3.53646e+06	3.48277e+06	3.58764e+06	3.55093e+06	3.67422e+06
4.85_353.1817m/z	353.182	4.85327	neg	(R)-1-O-b-D-glucopyranosyl-1,3-octanediol	HMDB0029362	Lipids and lipid-like molecules	Fatty Acyls	Fatty acyl glycosides	*		50	52	M+FA-H	C14H28O7	-0.0851536	178854	169131	169507	170929	274707	294916	260125	319091	257370	266683	105671	94112.8	97842.1	72485.8	76574.6	82514.2
5.22_174.1854m/z	174.185	5.2242	pos	(E)-3-decen-1-ol	HMDB0013810	Lipids and lipid-like molecules	Fatty Acyls	Fatty alcohols			50	61.9	M+NH4	C10H20O	1.30845	343075	339299	351419	347360	413595	345262	376303	401258	341101	365733	293300	332253	315500	268477	254973	280373
5.59_138.0198m/z	138.02	5.59177	neg	4-Nitrophenol	HMDB0001232	Benzenoids	Phenols	Nitrophenols		C00870	50	56	M-H	C6H5NO3	1.20663	8791.83	9562.26	9497.12	9860.13	10086.1	10693.4	10473.7	9728.21	10222.8	10250.8	7758.59	9049.64	7391.41	8685.85	8480.62	8768.89
5.97_457.2082m/z	457.208	5.96602	neg	Abscisic alcohol 11-glucoside	HMDB0039636	Lipids and lipid-like molecules	Prenol lipids	Terpene glycosides	*		50	59.2	M+FA-H	C21H32O8	0.641285	11589.7	11729.7	13035.4	13507.6	3979.81	4113.67	2922.92	2646.69	4558.05	3397.71	21950.1	22174.8	20474.1	19977	20225.8	22318.7
8.12_660.3355n	683.325	8.12357	pos	Capsianoside I	HMDB0002318	Lipids and lipid-like molecules	Fatty Acyls	Fatty acyl glycosides	*		50	54.1	M+NH4, M+Na, M+H-H2O	C32H52O14	-0.283708	245133	240712	241965	204177	131506	157950	152355	167058	147538	142292	460464	404643	396939	418832	361560	381432
0.70_160.0969m/z	160.097	0.704167	pos	Erinapyrone A	HMDB0041426	Organoheterocyclic compounds	Pyrans	Pyranones and derivatives	*		49.9	55	M+NH4	C7H10O3	0.658997	88524.7	89715.4	93932	95049.2	119346	117873	121542	115069	123110	131859	72359	69689.6	71644.9	72501.6	67269.4	79602.2
10.18_262.2300n	280.264	10.1785	pos	6-[3]-ladderane-1-hexanol	LMFA05000065	Lipids and lipid-like molecules	Fatty Acyls	Fatty alcohols			49.9	54.8	M+H, M+NH4	C18H30O	1.11783	114236	103148	109394	106025	103547	112242	110834	118956	119010	98583.5	91268	70482.9	81356.9	92241.9	93794.7	86781.1
10.25_299.2372m/z	299.237	10.2526	pos	Pregnenolone	HMDB0000253	Lipids and lipid-like molecules	Steroids and steroid derivatives	Pregnane steroids	**	C01953	49.9	64.9	M+H-H2O	C21H32O2	0.775198	4587.15	3767.06	4441.37	4501.67	8361.7	5918.56	7869.77	7019.21	11351	7365.31	1801.16	1939.94	1515.56	1380.92	1121.68	2168.25
11.44_514.3657n	513.358	11.443	neg	16-Acetylpriverogenin A	HMDB0034529	Lipids and lipid-like molecules	Prenol lipids	Triterpenoids	*		49.9	57.3	M-H, M+FA-H	C32H50O5	-0.18537	55812.6	58819.5	52716.7	54780.3	71493.7	64299.4	69635.3	64147.3	72622.2	68093.4	52238.9	50946.5	50465.3	48107	52032.6	49544.4
11.63_400.3345n	383.331	11.628	pos	(22,23-dinor)-24-vinyl-cholest-5-en-3beta,24-diol	LMST01010284	Unclassified	Unclassified	Unclassified			49.9	52.5	M+H-H2O, M+H	C27H44O2	0.836257	273093	298912	218958	236220	426469	485037	409735	386446	409138	427908	150238	131207	117162	117262	131745	103079
11.81_602.3800n	585.377	11.8098	pos	Tetronasin	HMDB0033494	Lipids and lipid-like molecules	Prenol lipids	Terpene glycosides			49.9	63.2	M+H-H2O, M+H	C35H54O8	-3.09176	689244	609577	731508	718268	489503	386315	324054	256141	370666	327363	1.02124e+06	1.03011e+06	1.21799e+06	1.02085e+06	896282	860750
2.76_228.1209m/z	228.121	2.75883	pos	Panthenol	HMDB0004231	Organic oxygen compounds	Organooxygen compounds	Alcohols and polyols	**	C05944	49.9	53	M+Na	C9H19NO4	1.2526	40345.2	47586.5	43748.2	43081.4	97234.6	47727	51157.1	62226.3	83605.1	49325.4	55747.7	34774.6	36970.3	39411.8	37093.2	32889
3.70_254.1025m/z	254.102	3.69735	pos	N-Acetylvanilalanine	HMDB0011716	Organic acids and derivatives	Carboxylic acids and derivatives	Amino acids, peptides, and analogues			49.9	53.9	M+H	C12H15NO5	0.69825	30784	29926.4	30753.9	28383.4	51512.7	48985	53928.7	50024.2	48228.8	46825	15712.4	14480.7	13469.9	15301.8	16270.8	15450.5
4.15_451.2187m/z	451.219	4.14612	neg	Kiwiionoside	HMDB0038691	Lipids and lipid-like molecules	Prenol lipids	Terpene glycosides	*		49.9	55.5	M+FA-H	C19H34O9	0.501085	46309.2	46188.3	48547.3	46910.8	24058.4	24999.3	26663.3	21868.9	20446.6	23557.3	68043.1	67489.6	70303.2	67860.3	64507.4	62706.5
6.96_203.1798m/z	203.18	6.96463	pos	(+)-Bicyclohumulenone	LMPR0103130001	Lipids and lipid-like molecules	Prenol lipids	Isoprenoids			49.9	54	M+H-H2O	C15H24O	1.57812	19748.7	20420.3	20349.5	20882.7	10143	10899.1	10070.3	7512.35	11546	9484.28	32389.8	33571.5	32868.3	31853.1	30639.9	33303.1
9.11_490.3667n	489.359	9.1073	neg	Barringtogenol C	HMDB0034525	Lipids and lipid-like molecules	Prenol lipids	Triterpenoids	*	C08931	49.9	60.5	M-H, M+FA-H	C30H50O5	1.86842	29620.1	29339.5	30978.6	31473.3	30432.8	33150	30825.7	31233.1	41065	37734.7	30696.7	27043.9	29084.3	25411.7	23400.3	25791.2
1.45_221.0924m/z	221.092	1.45018	pos	5-Hydroxy-L-tryptophan	HMDB0000472	Organoheterocyclic compounds	Indoles and derivatives	Tryptamines and derivatives	**	C00643	49.8	55	M+H	C11H12N2O3	1.62546	20082.3	20731.5	20153.7	20967.2	12049.1	12157.4	13385	12152.1	10799.9	10997.7	9446.52	7862.93	9608.4	10082.8	8679.64	9005.73
10.52_333.1355m/z	333.135	10.522	neg	Amifloxacin	HMDB0041826	Organoheterocyclic compounds	Quinolines and derivatives	Quinoline carboxylic acids			49.8	61.1	M-H	C16H19FN4O3	-4.04653	27531.6	40674.9	24056.9	26386.2	35393	31268.4	33383.5	32492.6	31676.3	162089	25609	23162.1	17561.7	19951	20768.8	17352.1
10.70_263.2372m/z	263.237	10.7035	pos	9,13-octadecadienoic acid	LMFA01030338	Lipids and lipid-like molecules	Fatty Acyls	Fatty Acids and Conjugates			49.8	54.9	M+H-H2O	C18H32O2	1.04941	23140.5	20096	23226.6	23915.3	13659.4	12455	11985.6	11724.5	11754	11257.8	10655.8	10612.1	10039.1	10072.5	14705.6	27669.5
11.05_393.3519m/z	393.352	11.0454	pos	24-Norursa-3,9(11),12-triene	265080	Unclassified	Unclassified	Unclassified			49.8	54.4	M+H	C29H44	0.734978	180064	176000	164760	173397	184445	195823	177805	138634	195836	185813	197363	201542	215729	186245	199761	165727
11.45_587.3926m/z	587.393	11.445	pos	18-Dehydroursolic acid 3-arabinoside	HMDB0037908	Lipids and lipid-like molecules	Prenol lipids	Triterpenoids	*		49.8	62.3	M+H	C35H54O7	-2.78742	456653	397356	468717	455183	256948	205728	172526	149087	208366	183100	754092	758554	908908	735783	558428	588449
14.13_443.3888m/z	443.389	14.1329	pos	(3beta,21alphaH)-22(30)-Hopene-3,29-diol	HMDB0035111	Lipids and lipid-like molecules	Prenol lipids	Hopanoids	*		49.8	54.3	M+H	C30H50O2	1.07663	53970.4	70778.5	57248.4	58990	81600.8	98271.7	91451.6	85541.5	108742	94738.1	51930.6	47402.2	46346.3	48386.6	50515.8	42158.3
15.10_233.1538m/z	233.154	15.096	pos	Abscisic alcohol	HMDB0039635	Lipids and lipid-like molecules	Prenol lipids	Sesquiterpenoids	*		49.8	52.6	M+H-H2O	C15H22O3	0.669794	2588.95	4279.07	4120.34	3692.03	3400.58	3246.65	3391.77	4105.27	5495.61	4623.19	5373.98	6190.04	6497.4	7273.17	5470.93	6178.02
4.69_608.1380n	609.145	4.68762	pos	6-Hydroxyluteolin 7-[3''-(3-hydroxy-3-methylglutaryl)glucoside]	LMPK12111208	Lipids and lipid-like molecules	Polyketides	Flavonoids			49.8	56.6	M+H, M+Na	C27H28O16	0.387807	811040	777753	712621	765257	576767	721195	575362	556552	636546	662649	1.27655e+06	970634	1.05804e+06	1.02788e+06	1.01474e+06	904674
5.37_216.1961m/z	216.196	5.36792	pos	11-Dodecenoic acid	HMDB0032248	Lipids and lipid-like molecules	Fatty Acyls	Fatty acids and conjugates			49.8	53.4	M+NH4	C12H22O2	1.72375	30762.4	30237.8	30468.1	31592.4	38398	30153.4	37422.2	37904.7	32831.8	34407.8	23946.6	28337.4	29111.9	24967.5	25586.5	28903.8
6.94_495.2449m/z	495.245	6.93897	neg	Prenyl glucoside	HMDB0031876	Lipids and lipid-like molecules	Fatty Acyls	Fatty acyl glycosides	*	C09808	49.8	56.8	2M-H	C11H20O6	0.338519	16388.6	16526.1	15586.7	16076.3	3572.05	4436.1	3190.34	3130.52	2818.31	3274.83	34370.9	33060.3	37910.8	28270.7	24829.9	24654
7.64_517.3167m/z	517.317	7.6379	pos	Ganoderic acid A	HMDB0034931	Lipids and lipid-like molecules	Prenol lipids	Triterpenoids	*		49.8	57.8	M+H	C30H44O7	1.47195	5189.17	4634.33	4894.78	5606.28	18672.1	5495.12	7678.48	3765.59	7001.47	8389.98	1147.73	1270.85	1080.07	984.039	946.886	1590.89
7.90_211.1331m/z	211.133	7.90035	pos	(±)7-epi Jasmonic Acid	36071	Unclassified	Unclassified	Unclassified			49.8	52.4	M+H	C12H18O3	1.14373	7898.86	8044.2	8674.01	8465.37	5588.71	5606.6	6323.13	6095	5987.03	6853.28	4712.89	4718.62	5035.92	4991.99	5731.89	5388.62
8.66_675.2668m/z	675.267	8.65607	pos	Secoisotetrandrine	HMDB0041246	Organoheterocyclic compounds	Isoquinolines and derivatives	Benzylisoquinolines	*		49.8	63.7	M+Na	C38H40N2O8	-1.36374	246267	229619	225378	197934	79801.4	137078	119424	90137.5	102248	75487.7	464357	429689	433406	362197	322964	300785
9.28_279.2322m/z	279.232	9.28478	pos	Punicic acid	HMDB0030963	Lipids and lipid-like molecules	Fatty Acyls	Lineolic acids and derivatives	*		49.8	53.1	M+H	C18H30O2	1.22708	10268.5	10015	10351	9416.12	11394	11931.4	10526.9	12229.3	11974.3	11742.1	9210.95	10073.4	8250.96	7952.85	7982.4	8253.25
9.35_518.3246n	517.317	9.3491	neg	Ganoderic acid C2	HMDB0035304	Lipids and lipid-like molecules	Prenol lipids	Triterpenoids	*		49.8	57	M-H2O-H, M-H	C30H46O7	0.508136	172616	180698	174364	184918	389463	266383	237004	211010	246513	272228	106422	84654.4	85908.4	80906.1	73937.9	126068
9.67_427.3580m/z	427.358	9.66835	pos	4α-formyl-4β-methyl-5α-cholesta-8,24-dien-3β-ol	HMDB0062387	Lipids and lipid-like molecules	Prenol lipids	Triterpenoids			49.8	54.1	M+H	C29H46O2	2.32556	388442	376393	351371	371551	415788	379040	376668	445297	383192	425401	306912	354389	357799	337055	349901	398568
9.76_353.2690m/z	353.269	9.75905	pos	MG(18:3(9Z,12Z,15Z)/0:0/0:0)	HMDB0011570	Lipids and lipid-like molecules	Fatty Acyls	Lineolic acids and derivatives			49.8	53.4	M+H	C21H36O4	0.894106	90642.8	86208.4	86736	89457.6	36985.9	43311.1	37555.8	38214	42295.9	38644.5	91336.7	79531.8	99791.2	56158.8	56656.7	86827.4
0.68_268.0796n	535.152	0.67675	neg	3-Deoxy-D-glycero-D-galacto-2-nonulosonic acid	HMDB0000425	Organic oxygen compounds	Organooxygen compounds	Carbohydrates and carbohydrate conjugates			49.7	52.5	M-H, 2M-H	C9H16O9	0.52465	691095	724535	712442	638471	790021	871183	709125	891164	739037	804559	762127	837524	879908	832700	956995	974556
0.72_223.0459m/z	223.046	0.72385	neg	3-Keto-b-D-galactose	HMDB0001385	Organic oxygen compounds	Organooxygen compounds	Carbohydrates and carbohydrate conjugates	*	C05394	49.7	51.3	M+FA-H	C6H10O6	-0.0547611	667338	731503	762739	739486	592281	634067	642238	717955	710967	687936	599443	610189	571222	596717	598373	618497
0.77_206.0426n	205.035	0.771733	neg	Methylisocitric acid	HMDB0006471	Organic acids and derivatives	Carboxylic acids and derivatives	Tricarboxylic acids and derivatives	**	C04593	49.7	52	M-H2O-H, M-H	C7H10O7	-0.30348	943782	974481	976717	972308	1.00633e+06	977197	1.02153e+06	992617	983591	928100	989248	1.02808e+06	1.0316e+06	1.00836e+06	1.03877e+06	985353
0.80_707.2217m/z	707.222	0.796517	pos	Apigenin 7-rhamnoside-4'-rutinoside	LMPK12110367	Lipids and lipid-like molecules	Polyketides	Flavonoids			49.7	64.8	M+H-H2O	C33H40O18	4.88172	6.4659e+06	6.35237e+06	6.03713e+06	6.23908e+06	6.38076e+06	6.44567e+06	6.92089e+06	7.89288e+06	6.68294e+06	6.22744e+06	6.55621e+06	6.50495e+06	6.70492e+06	6.69304e+06	5.50871e+06	6.97964e+06
1.09_146.0926m/z	146.093	1.08985	pos	4-Guanidinobutanoic acid	4155	Organic acids and derivatives	Carboxylic acids and derivatives	Amino acids, peptides, and analogues	**	C01035	49.7	52.3	M+H	C5H11N3O2	1.28301	76953.3	66802	61217.9	71109.3	7140.61	6532.4	7169.58	8033.92	6916.02	5763.67	3005.87	2769.31	3283.86	2743.09	2668.8	3490.1
12.01_268.2638m/z	268.264	12.008	pos	(Z)-9-Cycloheptadecen-1-one	HMDB0031336	Organic oxygen compounds	Organooxygen compounds	Carbonyl compounds			49.7	53.1	M+NH4	C17H30O	1.26763	92109.2	86891.8	90327.6	90969.1	92813.8	116260	95570.6	134205	131830	95112.2	95633.4	67980.8	63989.8	71791.3	76158.5	76222.6
13.81_781.4052m/z	781.405	13.811	neg	Spongipregnoloside D	LMST02030220	Lipids and lipid-like molecules	Sterol Lipids	Steroids			49.7	63.3	M-H2O-H	C40H64O16	4.44249	362247	334537	381579	342345	385881	392208	350789	373321	349254	301214	624065	594499	581295	599465	595980	524915
14.43_512.3484n	513.356	14.4291	pos	Ganoderic acid Mf	HMDB0035330	Lipids and lipid-like molecules	Prenol lipids	Triterpenoids	*		49.7	60.7	M+H-H2O, M+H	C32H48O5	-3.39959	63586.1	79506.4	84070.4	73555	69529.2	95822	107393	91636.1	97883.9	109693	83452.4	118553	116864	121384	142086	96754.4
14.61_312.3261m/z	312.326	14.6117	pos	11Z-Eicosenal	LMFA06000248	Lipids and lipid-like molecules	Fatty Acyls	Fatty aldehydes			49.7	52.1	M+NH4	C20H38O	0.160381	297958	312670	280958	324005	345163	318447	398643	461547	443344	355413	369443	321671	295478	244213	284348	243900
4.67_451.1036m/z	451.104	4.67147	neg	9,10-Dihydro-10-(3,4-dihydroxyphenyl)-pyrano[2,3-h]catechin-8-one	LMPK12020083	Unclassified	Unclassified	Unclassified			49.7	54.7	M-H	C24H20O9	0.367036	60346.3	61305.2	63153.9	59806.5	31880.9	40587.6	34019.1	36446.8	32320.8	34452.5	108682	100998	96504.2	89833	89074.3	82681.6
4.86_251.1644m/z	251.164	4.86162	pos	3,11,12-Trihydroxy-1(10)-spirovetiven-2-one	HMDB0038154	Lipids and lipid-like molecules	Prenol lipids	Sesquiterpenoids	*		49.7	53.6	M+H-H2O	C15H24O4	0.821406	107627	106848	105052	111057	76362	73657.2	76620	69786	76642.9	69218.6	161769	147189	171719	144982	140900	141112
6.39_233.1540m/z	233.154	6.38963	pos	FS4 toxin	HMDB0037064	Organic oxygen compounds	Organooxygen compounds	Alcohols and polyols			49.7	57.2	M+H-H2O	C15H22O3	1.42801	12027.3	12133.4	13564	12553.8	7770.88	7118.39	7288.57	7238.88	7946.81	7397.93	18636.5	17082.6	19293.3	17015.2	16258.9	16251.2
8.23_335.2214m/z	335.221	8.23257	pos	PGB2	3466	Lipids and lipid-like molecules	Fatty Acyls	Eicosanoids	**	C05954	49.7	57.7	M+H	C20H30O4	-0.99667	16604.3	18468.5	15079.8	16517.7	4881.57	11643.4	7460.16	8978.79	5925.91	7939.87	26311.2	24616.5	24181.1	27196.1	25702.1	20398.2
1.71_347.0973m/z	347.097	1.7135	neg	Shikimic acid	HMDB0003070	Organic oxygen compounds	Organooxygen compounds	Alcohols and polyols	**	C00493	49.6	57.7	2M-H	C7H10O5	-2.99404	68408.6	70526.7	69935.7	69154.7	94986.3	99802.7	95357.9	82807.8	90508.3	93284.5	48432	48991.1	48967.8	49423.8	52189.3	47635.7
10.00_472.3558n	455.353	9.99615	pos	Priverogenin A	HMDB0034530	Lipids and lipid-like molecules	Prenol lipids	Triterpenoids	*		49.6	54.9	M+H-H2O, M+H	C30H48O4	1.20645	511911	533861	511587	521853	447264	456289	399518	353791	456021	448449	652907	637391	738268	631694	639363	558272
12.62_191.1795m/z	191.179	12.6218	pos	4E,9Z-Tetradecadienal	LMFA06000174	Lipids and lipid-like molecules	Fatty Acyls	Fatty aldehydes			49.6	53.1	M+H-H2O	C14H24O	0.218878	30785.3	37035.7	34702.2	34531.2	37377.1	38811.4	44048.9	39782.1	36159.3	46790.6	29370.7	27484.5	33470	33444.4	30459.7	32381.3
2.94_125.0237m/z	125.024	2.93785	pos	Sumiki's acid	HMDB0002432	Organoheterocyclic compounds	Furans	Furoic acid and derivatives		C20448	49.6	54.1	M+H-H2O	C6H6O4	2.52905	12146.1	21255.5	22502.5	23044.6	14113.1	16214.9	18746.2	20940.7	20313.7	21389.6	18378.2	19642.4	21434.7	22126.4	21302.6	21239.9
3.65_457.1929m/z	457.193	3.6482	neg	Isopentyl gentiobioside	HMDB0041512	Lipids and lipid-like molecules	Fatty Acyls	Fatty acyl glycosides	*		49.6	50.7	M+FA-H	C17H32O11	0.522432	174426	172394	170041	175331	165564	161579	151681	138253	144725	148188	222981	208218	216659	201619	203051	198547
4.15_165.0194m/z	165.019	4.14612	neg	Phthalate	65619	Benzenoids	Benzene and substituted derivatives	Benzoic acids and derivatives	**	C01606	49.6	51.8	M-H	C8H6O4	0.261522	48322	51225.1	52464.6	53598.8	57864.1	54981.6	52500.6	41401.7	55598.1	52656.3	36780.1	42160.5	44317	42218.9	41457.1	41671
4.96_503.1773m/z	503.177	4.96078	neg	(S)-Multifidol 2-[apiosyl-(1->6)-glucoside]	HMDB0039930	Organic oxygen compounds	Organooxygen compounds	Carbohydrates and carbohydrate conjugates	*		49.6	52.1	M-H	C22H32O13	0.650547	251328	252563	255357	266115	274407	392689	300117	274152	304122	286788	262359	267506	219712	234682	228051	208533
5.33_221.1902m/z	221.19	5.33245	pos	Guaidiol	HMDB0033228	Lipids and lipid-like molecules	Prenol lipids	Sesquiterpenoids			49.6	53.3	M+H-H2O	C15H26O2	0.974288	15051.1	15919.3	15425.1	15794.2	12326.2	13101.8	11812.7	10914.7	12720.3	12658	22018.9	22543.9	23268	21183.5	18878.9	19595.1
5.96_221.1903m/z	221.19	5.96123	pos	Campherene-2,13-diol	LMPR0103800001	Lipids and lipid-like molecules	Prenol lipids	Isoprenoids			49.6	52.2	M+H-H2O	C15H26O2	1.18295	10855.1	12587.8	12087.7	12197.9	8815.65	8752.43	8095.23	8486.72	8811.81	8681.33	18069.3	17180.3	20260.3	15402.1	17695.7	14705.8
6.15_531.2450m/z	531.245	6.15322	neg	N5-(4-Methoxybenzyl)glutamine	HMDB0033598	Organic acids and derivatives	Carboxylic acids and derivatives	Amino acids, peptides, and analogues	*		49.6	56.8	2M-H	C13H18N2O4	-1.99642	29514.5	29624	29145.7	25612.8	7960.7	12080.6	11214.9	8289.32	8341.8	10206.8	54015.4	53775.3	52069.8	51701.1	48670.1	45199.2
6.58_219.1746m/z	219.175	6.57617	pos	Tuberonone	HMDB0039688	Lipids and lipid-like molecules	Prenol lipids	Sesquiterpenoids	*		49.6	60.6	M+H-H2O	C15H24O2	1.11029	24612.6	24059.1	26649.2	24662.7	16071.8	15700.7	17250.7	13870.4	15648.7	15242.2	37485.2	33432.4	42861.7	33568.3	34127	30346.6
6.81_199.0978m/z	199.098	6.80762	neg	6-nonynoic acid	LMFA01030507	Lipids and lipid-like molecules	Fatty Acyls	Fatty Acids and Conjugates			49.6	52.6	M+FA-H	C9H14O2	1.3266	8892.99	8812.03	8690.78	9165.15	10553.8	8410.44	8943.79	8885.81	8919.5	8070.99	6597.55	8069.48	7605.71	7769.55	7892.38	8008.5
7.11_255.0767m/z	255.077	7.11352	pos	2-Acetylaminophenoxazin-3-one	HMDB0240369	Organoheterocyclic compounds	Benzoxazines	Phenoxazines			49.6	52.2	M+H	C14H10N2O3	1.06473	36476.3	32489.8	37107.4	36440.8	2536.76	492.197	104.181	2.73368e-07	2.73368e-07	2.73368e-07	1666.58	72.7789	2.73368e-07	2.73368e-07	1982.55	22309.3
8.21_301.2846m/z	301.285	8.21405	pos	Prosafrinine	LMSP01080051	Lipids and lipid-like molecules	Sphingolipids	Sphingoid bases			49.6	55.2	M+NH4	C17H33NO2	-1.30762	3805.67	3240.54	3914.09	2866.78	12784.8	819.54	1287.71	1750.16	1611.64	2807.95	7967.54	2739.52	1355.89	1604.59	1860.22	10456.6
8.34_563.3229m/z	563.323	8.34427	neg	Perulactone	HMDB0034392	Lipids and lipid-like molecules	Steroids and steroid derivatives	Bile acids, alcohols and derivatives	*		49.6	58.8	M+FA-H	C30H46O7	0.680294	8429.13	7303.28	7112.66	7697.78	9965.47	1512.31	2688.76	1167.42	5423.96	4027.86	17941.3	8950.98	6990.64	7434.51	6687.37	20170.1
0.69_138.0551m/z	138.055	0.688933	pos	m-Aminobenzoic acid	HMDB0001891	Benzenoids	Benzene and substituted derivatives	Benzoic acids and derivatives			49.5	50	M+H	C7H7NO2	0.766513	647632	660385	673885	708942	1.11789e+06	1.10061e+06	1.24975e+06	1.10029e+06	1.19001e+06	1.225e+06	238498	189562	204157	220172	193732	218965
0.92_839.2288m/z	839.229	0.922517	neg	Genistein 7,4'-bis(O-glucosylapioside)	LMPK12050172	Lipids and lipid-like molecules	Polyketides	Flavonoids			49.5	67.2	M-H2O-H	C37H46O23	4.27043	1.5193e+06	1.53979e+06	1.46695e+06	1.48186e+06	1.53523e+06	1.36742e+06	1.55329e+06	1.94346e+06	1.47632e+06	1.274e+06	2.08241e+06	2.14169e+06	2.13559e+06	2.23581e+06	2.22358e+06	2.22813e+06
11.44_553.3513m/z	553.351	11.443	neg	Vitamin D2 glucosiduronate	LMST03010070	Lipids and lipid-like molecules	Steroids and steroid derivatives	Vitamin D and derivatives			49.5	56.3	M-H2O-H	C34H52O7	-3.70164	43571.6	44724.4	50354.7	52379.9	32189.1	28074.9	23817.8	18916.7	30759.7	29684.6	69135.6	72085.8	80627.3	72330.4	74860.6	72549
13.09_296.2950m/z	296.295	13.0856	pos	2-Pentadecylfuran	HMDB0033609	Organoheterocyclic compounds	Heteroaromatic compounds	Unclassified	*		49.5	51	M+NH4	C19H34O	0.90472	134358	120779	121736	123268	122807	159300	130864	187379	162093	117102	125669	95765.4	87534.8	102795	107704	116591
4.63_152.1203n	135.117	4.63405	pos	Dihydrocarvone	HMDB0036079	Lipids and lipid-like molecules	Prenol lipids	Monoterpenoids	*	C18018	49.5	52.7	M+H-H2O, M+H	C10H16O	1.25664	12934.2	13199.1	13145.5	14700	12062.3	11552	11014.6	12270.1	12948.1	11814.1	17214.7	15970.6	16994.8	15799.8	13535	16060.4
5.22_455.2136m/z	455.214	5.21773	neg	Prolylhydroxyproline	HMDB0006695	Organic acids and derivatives	Carboxylic acids and derivatives	Amino acids, peptides, and analogues			49.5	58	2M-H	C10H16N2O4	-2.41965	135124	131868	134443	138941	91748.5	96494	85332.4	80239.7	84278.3	87622.2	218283	205613	213300	202404	184302	172396
6.03_401.1599m/z	401.16	6.03475	pos	Niveusin C	HMDB0034474	Lipids and lipid-like molecules	Prenol lipids	Terpene lactones	*	C09517	49.5	60.4	M+Na	C20H26O7	7.45993	11512.6	11154.7	11478.1	11727.7	21641.6	28258.1	24274.9	20276.8	29090.3	24892.3	1480.39	1215.38	946.891	956.11	827.345	754.315
6.80_262.2380m/z	262.238	6.79687	pos	3-(L-Menthoxy)-2-methylpropane-1,2-diol	HMDB0032417	Lipids and lipid-like molecules	Prenol lipids	Monoterpenoids			49.5	52	M+NH4	C14H28O3	1.20134	108503	107230	102297	100586	137822	110989	119596	115560	103816	119051	81864.3	119242	88111.1	67795.6	67810.1	79703.3
7.67_518.3247n	517.317	7.66988	neg	Cucurbitacin O	LMST01010113	Lipids and lipid-like molecules	Sterol Lipids	Sterols		C08803	49.5	60.8	M-H, M+FA-H	C30H46O7	0.647483	41706.4	37002	38701.8	37341.2	76973.4	23143	27237.6	14807.3	38549.9	38636.2	47425.7	35249.3	32598.7	30202.9	26795.3	72613.7
8.59_501.3225m/z	501.322	8.58793	neg	Norselic acid D	LMST01040192	Lipids and lipid-like molecules	Sterol Lipids	Sterols			49.5	53.3	M+FA-H	C29H44O4	0.714964	55973.1	52161.2	53325.2	56206.9	107705	72609.1	69827	77037.6	88007	86125.7	31039.6	24653.6	25105.9	24176.4	21614.4	32148.5
9.41_563.3228m/z	563.323	9.40583	neg	Cucurbitacin F	LMST01010108	Lipids and lipid-like molecules	Sterol Lipids	Sterols		C08798	49.5	54.1	M+FA-H	C30H46O7	0.462296	37556.7	38469.8	35118.1	37332.6	94468.3	61435.7	51368.5	46622.3	53331.9	56270.4	25948.2	21792.8	20883.3	19734.1	18112.3	33024
9.57_311.2230m/z	311.223	9.57312	neg	13(S)-HpODE	36036	Lipids and lipid-like molecules	Fatty Acyls	Lineolic acids and derivatives	**	C04717	49.5	54.4	M-H	C18H32O4	0.559826	40042.6	36794.6	37276.9	37211	22248.1	24943.5	21546.9	17456.8	26664.1	23665.2	21008.2	21068.5	22494.1	20716.8	20708.2	21161.1
0.69_204.0868m/z	204.087	0.688933	pos	N-Acetylmannosamine	HMDB0001129	Organic oxygen compounds	Organooxygen compounds	Carbohydrates and carbohydrate conjugates	**	C00645	49.4	51.2	M+H-H2O	C8H15NO6	0.766234	1.79203e+06	1.94113e+06	1.9449e+06	2.01288e+06	2.21984e+06	2.3871e+06	2.19229e+06	2.24721e+06	2.31063e+06	2.4982e+06	1.71123e+06	1.74068e+06	1.75932e+06	1.8084e+06	1.51668e+06	1.92183e+06
10.54_193.1590m/z	193.159	10.5405	pos	2,4,5,7alpha-Tetrahydro-1,4,4,7a-tetramethyl-1H-inden-2-ol	HMDB0036684	Organic oxygen compounds	Organooxygen compounds	Alcohols and polyols	*		49.4	51.2	M+H	C13H20O	1.4928	78074.8	82133.6	79401.5	83628.4	80786	83554.8	84319.4	86084.1	88844.4	96498.5	71378.8	70246.2	74336.1	72659.7	69029.3	74952.1
11.32_440.3659n	441.373	11.316	pos	Rofficerone	HMDB0039642	Lipids and lipid-like molecules	Prenol lipids	Triterpenoids	*		49.4	53.1	M+H-H2O, M+H	C30H48O2	1.01205	1.82853e+06	1.87301e+06	1.62357e+06	1.74172e+06	2.39555e+06	2.52494e+06	2.26174e+06	2.04372e+06	2.55999e+06	2.5484e+06	1.55135e+06	1.41166e+06	1.53057e+06	1.42942e+06	1.49238e+06	1.29525e+06
4.02_427.1029m/z	427.103	4.01753	pos	(-)-Epiafzelechin 3-gallate	HMDB0038846	Phenylpropanoids and polyketides	Flavonoids	Flavans	*		49.4	53.2	M+H	C22H18O9	1.188	35936.7	33717.6	33696.5	32354.3	29631.2	48080.7	38862.3	55442.8	30922.3	34762.1	43170	34849.9	36945.5	39745.9	37608	34651.6
4.22_265.0717m/z	265.072	4.21768	neg	Isoeugenitin	HMDB0029473	Organoheterocyclic compounds	Benzopyrans	1-benzopyrans	*		49.4	52.7	M+FA-H	C12H12O4	-0.131474	62811.7	66348.3	65828.5	66482	53209	62918.9	57473	61284.3	57494.2	63465.7	77139.9	76595.4	78968.5	78465.1	76435.6	72867.6
4.49_183.0655m/z	183.065	4.49127	pos	2',6'-Dihydroxy-4'-methoxyacetophenone	68489	Organic oxygen compounds	Organooxygen compounds	Carbonyl compounds	*	C10680	49.4	51.8	M+H	C9H10O4	1.71465	10722.8	13303.9	15195.1	15197.6	6393.09	7323.54	6903.35	6205.51	7440.77	7384.34	19557.4	21332.4	21834.4	19345	19470.9	17698
4.83_235.0612m/z	235.061	4.83445	neg	7-Hydroxy-2,5-dimethyl-4H-1-benzopyran-4-one	HMDB0040326	Organoheterocyclic compounds	Benzopyrans	1-benzopyrans	*		49.4	51.6	M+FA-H	C11H10O3	-0.0115944	9185.19	11104	10702.1	10787.4	15930.3	16289.1	16664.3	17008.6	17452.4	16359.6	5195.8	5835.04	6857.06	5891.84	6147.74	7039.08
4.96_333.0618m/z	333.062	4.96078	neg	Hovenitin I	HMDB0033014	Phenylpropanoids and polyketides	Flavonoids	Flavans	*		49.4	65	M-H	C16H14O8	0.542476	25943	27050.5	27683.8	27900.8	14377.7	21609.5	15746.4	10938.3	16501.6	18599.5	33793.8	29228.8	35947.8	27384	25124.7	22577.9
5.79_137.1327m/z	137.133	5.79367	pos	α-Terpinene	41113	Lipids and lipid-like molecules	Prenol lipids	Monoterpenoids	*	C09898	49.4	50.3	M+H	C10H16	1.78444	3370.49	2759.53	2414.39	2386.5	2444.52	2607.53	2538.26	2487.55	2333.9	2367.97	3874.45	3174.56	3728.69	2996.07	4232.97	3101.59
8.63_311.1865m/z	311.186	8.62527	neg	4-Hydroxy-3-methoxy-2,10-bisaboladien-9-one	HMDB0033917	Lipids and lipid-like molecules	Prenol lipids	Sesquiterpenoids	*		49.4	50.3	M+FA-H	C16H26O3	0.258432	10434.9	10266.7	10430.6	10360.9	578.032	225.144	94.7851	318.081	169.644	225.331	586.543	453.516	583.974	501.774	610.341	476.4
0.68_143.0350m/z	143.035	0.67675	neg	3-Hydroxyadipic acid 3,6-lactone	HMDB0029171	Organoheterocyclic compounds	Lactones	Gamma butyrolactones			49.3	49.5	M-H	C6H8O4	0.210453	289295	320782	356167	348526	353021	350306	349086	409850	363709	364304	321633	363432	346711	376690	372973	369300
0.70_117.0550m/z	117.055	0.704167	pos	Deoxyribose	HMDB0003224	Organic oxygen compounds	Organooxygen compounds	Carbohydrates and carbohydrate conjugates	**	C01801	49.3	52.6	M+H-H2O	C5H10O4	2.4902	143399	157444	139230	140118	151250	168134	161350	176312	165391	169229	140909	149321	140531	157363	113544	159062
10.05_274.2742m/z	274.274	10.0502	pos	Isopalmitic acid	LMFA01020010	Lipids and lipid-like molecules	Fatty Acyls	Fatty acids and conjugates			49.3	52.2	M+NH4	C16H32O2	0.751576	20481.7	17753.6	17207.1	16717.6	28777	17488.1	24127.6	22643.8	21551.3	19634.4	13258.1	19148.9	15221.6	13399.8	12708.9	16039
10.25_351.2532m/z	351.253	10.2526	pos	alpha-Allocortol	LMST02030231	Lipids and lipid-like molecules	Sterol Lipids	Steroids			49.3	51.4	M+H-H2O	C21H36O5	0.713385	153101	137755	149438	146685	93916.9	101373	94073	48110.6	93829.6	83955.1	228243	199202	267052	174303	158027	178844
10.97_206.1673n	207.175	10.9741	pos	alpha-Irone	67886	Lipids and lipid-like molecules	Prenol lipids	Sesquiterpenoids		C09690	49.3	49.7	M+H-H2O, M+H	C14H22O	1.11704	180982	197839	184968	199402	216219	231842	236773	230579	235118	253370	173667	182639	178730	185583	169886	173152
11.55_408.2881n	431.277	11.5548	pos	3beta,5alpha,6beta-Trihydroxycholan-24-oic Acid	LMST04010339	Unclassified	Unclassified	Unclassified			49.3	51.3	M+NH4, M+Na	C24H40O5	1.29407	244647	247612	240023	234695	288395	312762	305037	252727	311839	301205	245464	240492	231526	229980	223926	238033
11.72_444.3608n	467.35	11.7198	pos	3-beta-Hydroxy-4-beta-methyl-5-alpha-cholest-7-ene-4-alpha-carboxylate	HMDB0011662	Lipids and lipid-like molecules	Steroids and steroid derivatives	Cholestane steroids		C04840	49.3	50.5	M+H, M+Na, M+NH4	C29H48O3	1.11895	1.37947e+06	1.25518e+06	1.35691e+06	1.32906e+06	896900	835214	751479	556980	785561	802330	1.82308e+06	2.0142e+06	1.99644e+06	1.94609e+06	2.06384e+06	1.75068e+06
11.81_180.1515n	198.185	11.8098	pos	cis-Quinceoxepane	HMDB0038108	Organoheterocyclic compounds	Oxepanes	Unclassified	*		49.3	49.9	M+H-H2O, M+NH4	C12H20O	0.630952	90249.6	83618.8	88265	91547.9	87510.5	107679	87184.7	125675	114377	92151.4	89157.8	66331	64389.9	70120.6	67136.2	77544.6
4.43_497.2243m/z	497.224	4.4345	neg	2-O-(beta-D-galactopyranosyl-(1->6)-beta-D-galactopyranosyl) 2S-hydroxynonanoic acid	LMFA13010046	Lipids and lipid-like molecules	Fatty Acyls	Fatty acyl glycosides			49.3	54.9	M-H	C21H38O13	0.679013	143737	145493	143520	161458	92988.5	97421.2	90306.6	79888.5	90533.4	90443	216571	219036	227732	208578	206075	177239
4.49_581.1877m/z	581.188	4.48897	neg	8-Hydroxypinoresinol 4-glucoside	HMDB0033282	Lignans, neolignans and related compounds	Lignan glycosides	Unclassified	*		49.3	55.6	M+FA-H	C26H32O12	0.212419	55449.1	56962	58119.7	56052.4	112962	116665	110678	121982	113444	108639	15257.3	18270	16016.3	12617.6	14807.4	14853.8
4.76_290.0902n	291.097	4.75735	pos	N-Malonyltryptophan	HMDB0039500	Organic acids and derivatives	Carboxylic acids and derivatives	Amino acids, peptides, and analogues	*		49.3	50.4	M+H, M+Na, M+H-H2O	C14H14N2O5	-0.185967	674151	663115	629819	642486	918692	978485	841547	913263	828218	856206	468740	472651	492837	503580	468121	545718
5.24_252.1728n	235.169	5.2413	pos	Zedoarondiol	HMDB0036448	Lipids and lipid-like molecules	Prenol lipids	Sesquiterpenoids	*		49.3	50.7	M+H-H2O, M+H	C15H24O3	0.853966	505210	511023	507771	511079	275000	257596	275852	256105	282226	261848	860243	764754	943477	746084	725664	668250
8.84_432.2384m/z	432.238	8.8377	pos	Clausarinol	HMDB0041407	Phenylpropanoids and polyketides	Coumarins and derivatives	Pyranocoumarins	*		49.3	49.6	M+NH4	C24H30O6	0.881769	97508.4	100941	151090	172576	78293.1	110956	71601.7	137862	106532	73538.7	115993	103693	115671	155220	215990	122995
8.87_245.0810m/z	245.081	8.87327	pos	(S)-Rutaretin	HMDB0030882	Phenylpropanoids and polyketides	Coumarins and derivatives	Furanocoumarins	*		49.3	51.1	M+H-H2O	C14H14O5	0.753975	4829.32	5318.41	4470.04	4663.45	10076.4	5065.71	6118.49	13036.1	13748.7	9894.29	2575.9	902.921	335.493	225.867	723.451	719.247
9.65_975.6938m/z	975.694	9.64837	neg	16beta-Hydroxystellatogenin	HMDB0040391	Phenylpropanoids and polyketides	Flavonoids	Flavonoid glycosides	*		49.3	74.9	2M-H	C30H48O5	0.732388	717186	667879	662337	645270	569752	575552	644118	792140	761420	729876	711714	737356	775634	639007	564714	785444
1.09_169.0742n	170.081	1.08985	pos	Pyridoxine	HMDB0000239	Organoheterocyclic compounds	Pyridines and derivatives	Pyridoxines	**	C00314	49.2	50.3	M+H-H2O, M+H	C8H11NO3	1.62522	52603	61163.3	59139.8	64198.1	81253.4	78717.3	83040.2	83399.2	80456.4	84870	42322.2	40206.2	44495.3	42995.3	43231.2	46462.6
10.18_355.2844m/z	355.284	10.1785	pos	1-Linoleoyl Glycerol	45151	Unclassified	Unclassified	Unclassified			49.2	49.9	M+H	C21H38O4	0.291387	55534	49017.1	51473.8	53987.4	29755.7	25883.1	30180.8	30534.5	25212.1	31739.4	47376.4	43870.9	46658.5	37101.5	33386.4	67931
11.33_352.2616n	353.269	11.3347	pos	MG(0:0/18:3(9Z,12Z,15Z)/0:0)	HMDB0011540	Lipids and lipid-like molecules	Fatty Acyls	Lineolic acids and derivatives			49.2	50.9	M+H-H2O, M+H	C21H36O4	0.768314	183407	141001	148925	185864	80764.3	77721.8	72216.8	53219.5	57965.7	55944.8	179482	150014	188488	156810	141065	246525
11.81_168.1384m/z	168.138	11.8098	pos	Eucarvone	HMDB0302916	Unclassified	Unclassified	Unclassified			49.2	53.7	M+NH4	C10H14O	0.653155	11364.1	10497.2	11981.4	13645.1	12341.7	14807.1	11970.5	16908	15609.7	12679	12176	9538.24	9501.61	10053.3	8811.36	10748.8
12.03_411.3627m/z	411.363	12.0265	pos	14-demethyllanosterol	HMDB0304021	Lipids and lipid-like molecules	Prenol lipids	Triterpenoids	**	C05108	49.2	52.8	M+H	C29H46O	1.38685	37969.3	35519	36209.5	36541.6	36426.5	43732.7	36190.8	29933.8	39246.9	37005.9	43124.8	43996.9	48519.8	42940	42957.4	36249.2
2.64_103.0402m/z	103.04	2.64008	neg	3-Hydroxybutyric acid	HMDB0000011	Organic acids and derivatives	Hydroxy acids and derivatives	Beta hydroxy acids and derivatives	**	C01089	49.2	50.2	M-H	C4H8O3	0.917367	14404.8	18006.9	21401.9	22422.2	15441.9	15577.2	16684.8	17658.1	17439.4	18192.6	15573.9	15927.2	16296.3	17858.5	17670.4	19175.5
3.91_163.0391m/z	163.039	3.91087	pos	Umbelliferone	HMDB0029865	Phenylpropanoids and polyketides	Coumarins and derivatives	Hydroxycoumarins	**	C09315	49.2	48.5	M+H	C9H6O3	0.953464	662379	655924	692899	677883	751200	828174	772691	910157	714582	777661	658787	628512	648410	652145	619757	648496
4.13_259.1188m/z	259.119	4.12783	neg	alpha-Carboxy-delta-decalactone	HMDB0030985	Organoheterocyclic compounds	Lactones	Delta valerolactones			49.2	49.3	M+FA-H	C11H18O4	0.237032	9243.62	8087.05	8864.59	9911.85	11481.2	12044.9	11542.1	15157.3	12021.4	13605.4	4572.95	4464.28	4172.2	4476.37	4353.16	5461.71
5.01_238.1570n	221.154	5.00552	pos	(9R,13R)-1a,1b-dihomo-jasmonic acid	LMFA02010010	Lipids and lipid-like molecules	Fatty Acyls	Octadecanoids			49.2	51.8	M+H-H2O, M+H	C14H22O3	0.576055	20681.4	21279.4	24074.8	23298.7	9643.96	11795.4	11084.5	10019.8	9246.22	9748.12	35769.3	36551.6	39910.5	37640.4	34218.8	34699.1
5.17_273.0760m/z	273.076	5.1698	pos	5,8,4'-Trihydroxyflavanone	LMPK12140104	Phenylpropanoids and polyketides	Flavonoids	Flavans	*		49.2	50.9	M+H	C15H12O5	0.95738	37427.7	37437.6	37421.2	37375.1	36299.6	43919.5	32451.3	25770.2	37909.4	31032.3	55537.8	45346.9	56791.6	44315.8	40969.3	38173.5
5.19_227.1643m/z	227.164	5.18837	pos	Riesling acetal	HMDB0037562	Organoheterocyclic compounds	Tetrahydrofurans	Unclassified			49.2	51.2	M+H	C13H22O3	0.47649	5076.79	5512.51	5810.76	5498.02	1822.98	2043.3	1997.15	2116.49	1840.34	1867.13	10843.2	9240.18	10110.6	8859.46	7985.34	6948.26
5.77_269.1751m/z	269.175	5.7748	pos	Corey PG-Lactone Diol	63037	Unclassified	Unclassified	Unclassified			49.2	50.7	M+H	C15H24O4	1.19137	12016.2	12027.1	11352	10751.2	7773.55	7046.06	7130.33	6092.72	8698.55	6335.04	21279.7	18045	21854.4	18027.8	15418.9	16873.2
8.67_313.2160m/z	313.216	8.67407	pos	Progestoral	HMDB0244770	Lipids and lipid-like molecules	Steroids and steroid derivatives	Androstane steroids		C14487	49.2	50.9	M+H	C21H28O2	-0.566666	21238.6	18321.2	19115.3	16970.7	21612.7	20987.6	26822.6	23565.8	22579.7	22390	17194.4	17648.7	18075.2	16591.8	17281.5	19554.1
8.71_302.2692m/z	302.269	8.70782	pos	9-Keto heptadecylic acid	LMFA01060059	Lipids and lipid-like molecules	Fatty Acyls	Fatty Acids and Conjugates			49.2	51	M+NH4	C17H32O3	0.684428	12327.6	11564.8	11834.6	11298.3	17904.1	10182.3	15462.4	12399.4	12287.4	10531.4	7894.9	13104.4	11444.7	8312.89	8490.29	11063.8
8.98_659.3287m/z	659.329	8.9764	neg	Picrocrocin	HMDB0005796	Organic oxygen compounds	Organooxygen compounds	Carbohydrates and carbohydrate conjugates	*		49.2	56.9	2M-H	C16H26O7	0.45953	15102.1	14592.7	14009.9	14426.8	5720.12	6270.74	5709.1	8031.07	6931.57	8008.05	21955.7	20983.1	18459.9	20417.2	19970.3	20654.8
9.68_593.2738m/z	593.274	9.68483	neg	PI(18:3(6Z,9Z,12Z)/0:0)	LMGP06050016	Lipids and lipid-like molecules	Glycerophospholipids	Glycerophosphoinositols			49.2	54.5	M-H	C27H47O12P	0.873711	82305.5	64040.6	67459.3	71815.3	43701.7	42753.1	39994.7	37805.1	39734.6	30678.4	31461.8	29253.3	24728.9	27707.5	26866	26334.5
1.14_136.0620m/z	136.062	1.13738	pos	FAPy-adenine	HMDB0004816	Organoheterocyclic compounds	Diazines	Pyrimidines and pyrimidine derivatives		C06502	49.1	55	M+H-H2O	C5H7N5O	1.1872	197628	208207	209305	213001	286110	265282	292262	229883	296452	246798	111532	124767	129949	133593	119613	149687
10.80_484.3192n	483.312	10.7998	neg	21-Hydroxyisoglabrolide	HMDB0039689	Lipids and lipid-like molecules	Prenol lipids	Triterpenoids	*		49.1	55.3	M-H, M+FA-H	C30H44O5	0.608982	108369	116368	112036	117714	160786	136881	123201	148442	147243	148442	89569.7	73979.3	84423.4	61971.4	63975.2	82065.2
10.87_175.1484m/z	175.148	10.866	pos	(E)-5,8-Megastigmadien-4-one	HMDB0034671	Organic oxygen compounds	Organooxygen compounds	Carbonyl compounds	*		49.1	49.4	M+H-H2O	C13H20O	1.24364	25940.7	25381.7	26513.7	28050.6	14919.2	13836.8	14180.5	12233.6	14360.8	14226.9	15237.2	15357.7	15172.1	14380.1	13782.3	25031.7
11.03_444.3093n	427.306	11.028	pos	Stearyl citrate	HMDB0032521	Organic acids and derivatives	Carboxylic acids and derivatives	Tricarboxylic acids and derivatives			49.1	49.4	M+H-H2O, M+H, M+Na	C24H44O7	1.41642	1.07342e+06	1.03406e+06	1.08072e+06	1.107e+06	942685	1.28914e+06	946556	721733	1.12625e+06	935964	1.19424e+06	1.2088e+06	1.37447e+06	1.33508e+06	1.15121e+06	1.14405e+06
11.24_278.2482m/z	278.248	11.2445	pos	Obscuraminol A	LMSP01080035	Lipids and lipid-like molecules	Sphingolipids	Sphingoid bases			49.1	50	M+H	C18H31NO	1.19592	338910	313058	311295	319589	324408	374567	335942	473234	428486	317506	323166	230192	223737	245807	262884	271419
3.96_397.1474m/z	397.147	3.96433	pos	Deoxyloganin	LMPR0102070005	Lipids and lipid-like molecules	Prenol lipids	Isoprenoids	**	C06071	49.1	52.9	M+Na	C17H26O9	1.24403	29476	28808.9	26908.2	28415.7	41403.5	47351.4	46226.9	33974.6	42328	39947.6	16074.9	14178.9	14980.6	14645.4	15949.6	13632.9
4.53_289.0710m/z	289.071	4.52748	pos	5,7,2',6'-Tetrahydroxyflavanone	LMPK12140121	Unclassified	Unclassified	Unclassified			49.1	49.8	M+H	C15H12O6	1.1927	15182.9	15232.5	16367.2	15872.5	13427.4	21558.3	16503.5	23715.6	15604.6	17199.3	19065.9	15976.2	14410	17074.9	16648.3	17085.6
4.67_461.0727m/z	461.073	4.67147	neg	Telephioidin	LMPK12110116	Lipids and lipid-like molecules	Polyketides	Flavonoids			49.1	52.2	M-H2O-H	C21H20O13	0.247377	184738	178333	188382	193024	138021	162213	133703	105854	143995	152758	256368	230645	240288	230926	230225	235762
5.00_479.2503m/z	479.25	4.99768	neg	3-O-(alpha-L-rhamnopyranosyl-(1-2)-alpha-L-rhamnopyranosyl)-3-hydroxydecanoic acid	LMFA13030006	Lipids and lipid-like molecules	Fatty Acyls	Fatty acyl glycosides			49.1	54	M-H	C22H40O11	1.0115	33657.1	32610.6	31640.5	33602.5	20253.5	20053.4	18256.7	16984.6	21884.3	22020.8	53435.5	49666	57563.2	43062.8	41367.9	39192.4
5.04_226.0843n	209.081	5.04263	pos	3-(3-methylfuran-2,5-diyl)-dipropionic acid	LMFA01150046	Lipids and lipid-like molecules	Fatty Acyls	Fatty Acids and Conjugates			49.1	50.7	M+H-H2O, M+H	C11H14O5	0.867214	15318.2	16931.5	17918.9	18154.2	25053	28429.5	30443.5	39394.1	30218.8	28469	7843.47	7393.2	6686.32	6733.15	8297.31	7917.55
5.26_239.2007m/z	239.201	5.25987	pos	2-HYDROXY-5 (6)EPOXY-TETRAHYDROCARYOPHYLLENE	44493	Unclassified	Unclassified	Unclassified			49.1	54	M+H	C15H26O2	0.417598	5547.66	5461	5622.97	5983.47	3288.94	3553.73	3073.17	3639.88	3340.78	2829.29	8354.91	8569.46	10506.7	9105.17	7674.02	7592.38
9.58_203.1796m/z	203.18	9.57837	pos	Acolamone	HMDB0035020	Lipids and lipid-like molecules	Prenol lipids	Sesquiterpenoids	*		49.1	49.6	M+H-H2O	C15H24O	0.991659	46353.8	49816.1	48841.9	48931.6	44146.5	42409.1	41608.7	42597.9	48957.1	45465.9	49379.9	54480.5	55955.1	55308.8	52671.1	59840.6
9.89_314.2459n	337.235	9.8876	pos	Octadecanedioic acid	HMDB0000782	Lipids and lipid-like molecules	Fatty Acyls	Fatty acids and conjugates			49.1	48.5	M+Na, M+K, M+NH4, M+H-H2O	C18H34O4	0.503604	5.33533e+06	5.26359e+06	5.12774e+06	5.15142e+06	1.74403e+06	3.14545e+06	2.15148e+06	1.97731e+06	4.02261e+06	890389	1.28856e+06	1.22189e+06	1.15734e+06	3.93204e+06	4.13421e+06	3.26663e+06
10.36_297.2670n	280.264	10.3619	pos	4E,14Z-Sphingadiene	LMSP01080002	Lipids and lipid-like molecules	Sphingolipids	Sphingoid bases			49	49.9	M+H-H2O, M+Na	C18H35NO2	0.822881	596567	554315	538689	560752	548245	562977	579698	692127	615250	534476	469708	341695	377657	437286	466416	379131
10.76_297.2435m/z	297.243	10.7621	neg	Ricinoleic acid	HMDB0034297	Lipids and lipid-like molecules	Fatty Acyls	Fatty acids and conjugates	*	C08365	49	51.1	M-H	C18H34O3	-0.216814	80643.6	76396.3	78657.3	77068	77630.1	76307	71142.1	68199.6	71996.4	70998.6	71169.2	70567.2	72549.8	70037.8	72441.7	66852.9
11.03_517.3530m/z	517.353	11.028	pos	Fusidic Acid	HMDB0015570	Lipids and lipid-like molecules	Steroids and steroid derivatives	Steroid esters		C06694	49	51.6	M+H	C31H48O6	1.20675	51405.3	53809.9	52334.9	53369.3	160104	41518.4	50426.9	50583.7	71472.2	57921.6	28254.4	24285.5	26311.8	23379.7	15669.5	91539
11.23_442.3814n	425.378	11.2267	pos	Arnidenediol	HMDB0035401	Lipids and lipid-like molecules	Prenol lipids	Triterpenoids	*		49	49	M+H-H2O, M+H	C30H50O2	0.665098	626495	604598	592667	584548	692211	753289	620632	537984	764259	665795	591898	558060	616263	570882	639706	541321
11.26_299.2592m/z	299.259	11.2595	neg	12-Hydroxyoctadecanoic acid	287854	Lipids and lipid-like molecules	Fatty Acyls	Fatty acids and conjugates			49	50.7	M-H	C18H36O3	-0.0227378	39435	38532.9	35401.7	36240.4	43456.1	41706.3	39409.5	40710.7	38756.9	37354.3	30181.1	37971.7	32065.9	28593	30219	28454.2
4.07_471.1721m/z	471.172	4.07358	neg	alpha-L-Rhamnopyranosyl-(1->3)-alpha-D-galactopyranosyl-(1->3)-L-fucose	HMDB0039741	Organic oxygen compounds	Organooxygen compounds	Carbohydrates and carbohydrate conjugates	*		49	72.5	M-H	C18H32O14	0.323053	110552	108109	112797	116182	66479.8	61614.8	62415.4	39681.2	58058.3	65194.3	189701	184471	212189	143748	152355	135106
4.29_701.2254m/z	701.225	4.2895	neg	N-Acetyl-7-O-acetylneuraminic acid	HMDB0000785	Organic oxygen compounds	Organooxygen compounds	Carbohydrates and carbohydrate conjugates		C04016	49	56.3	2M-H	C13H21NO10	-0.630023	171488	177463	172837	168970	192625	195702	193386	162596	175767	186871	172763	168677	173830	175551	164585	169152
4.47_295.1187m/z	295.119	4.47073	neg	3,4-Dihydro-6-hydroxy-2,5,7,8-tetramethyl-2H-1-benzopyran-2-carboxylic acid	HMDB0038804	Organoheterocyclic compounds	Benzopyrans	1-benzopyrans			49	47.3	M+FA-H	C14H18O4	0.0928402	27350.8	29833.9	30169.6	32166.9	46310.2	52034.6	47375	49667	47040.8	49668.9	13761.7	12256.8	13942.7	13913.9	13849.2	13555.3
4.76_245.0923m/z	245.092	4.75735	pos	L-cis-Cyclo(aspartylphenylalanyl)	HMDB0031360	Organic acids and derivatives	Carboxylic acids and derivatives	Amino acids, peptides, and analogues			49	50.6	M+H-H2O	C13H14N2O4	1.0601	27991.1	28589.6	28011.8	27499.8	39160.8	41825.3	35311.2	36760.2	35243.1	34342.3	20470.3	21222.9	20427.7	21810.7	20975.6	23662.1
4.87_171.0664m/z	171.066	4.87043	neg	2-Octenedioic acid	HMDB0000341	Lipids and lipid-like molecules	Fatty Acyls	Fatty acids and conjugates			49	50.8	M-H	C8H12O4	0.610371	16586.3	16966.1	17965.1	20100.5	17454.9	15830.5	15795.1	17303.2	16031	16358.8	14076.5	13306.8	12709	12722	13980.9	8242.38
5.68_209.0811m/z	209.081	5.68162	pos	Methyl 3-(4-methoxyphenyl)-2-oxopropanoate	265057	Unclassified	Unclassified	Unclassified			49	49.8	M+H	C11H12O4	1.48102	2450.27	3197.15	3055.02	3133.98	4380.41	4322.43	4644.9	6986.33	5019.06	4648.46	1119.81	1210.76	1040.08	1245.65	1474.43	1244.7
6.58_253.1800m/z	253.18	6.57617	pos	Toxin FS2	HMDB0037063	Organic oxygen compounds	Organooxygen compounds	Alcohols and polyols			49	47.8	M+H	C15H24O3	0.855876	8435.75	8656.03	9529.86	8866.66	5691.45	5446.78	5932.23	5126.8	5434.03	5404.06	12876.2	12087.1	15992	11168.2	10866.3	11123.2
0.77_102.0318n	147.03	0.771733	neg	2-Methyl-3-oxopropanoic acid	HMDB0001172	Organic oxygen compounds	Organooxygen compounds	Carbonyl compounds	**	C00349	48.9	46.4	M+FA-H, 2M-H	C4H6O3	0.831435	3.39296e+06	3.58687e+06	3.80058e+06	3.79479e+06	4.55887e+06	4.45979e+06	4.62507e+06	4.62568e+06	4.69653e+06	4.80318e+06	2.44239e+06	2.7125e+06	2.51375e+06	2.44345e+06	2.47874e+06	2.63966e+06
11.46_571.3978m/z	571.398	11.4627	pos	Lansioside C	HMDB0035103	Organic oxygen compounds	Organooxygen compounds	Carbohydrates and carbohydrate conjugates	*		48.9	57.3	M+H-H2O	C35H56O7	-2.60545	224662	192636	228907	223082	138207	112841	94608.6	88495.6	104485	94528.4	359317	345074	428231	339148	295257	274011
15.04_411.3628m/z	411.363	15.0424	pos	22-Dehydroclerosterol	HMDB0034078	Lipids and lipid-like molecules	Steroids and steroid derivatives	Stigmastanes and derivatives	*		48.9	54.3	M+H	C29H46O	1.51497	12276.8	15008.5	20464.5	17993	8465.83	7024.4	6706.04	4594.73	6412.54	6650.4	29562.6	28456.9	36696.8	32533.9	21428.6	25615
4.00_451.1247m/z	451.125	4.00073	neg	Arthromerin A	LMPK12020025	Lipids and lipid-like molecules	Polyketides	Flavonoids			48.9	51.2	M+FA-H	C20H22O9	0.18626	22531.2	22757.7	25555.7	25253.3	26532.7	52361.5	46624	19459.1	22579.7	47706.8	13609.8	12191.3	11623.8	13527.8	11144.7	11374.1
5.31_435.1654m/z	435.165	5.3145	pos	Neoraufuracin	LMPK12130057	Lipids and lipid-like molecules	Polyketides	Flavonoids			48.9	53.4	M+H	C22H26O9	1.03713	8595.83	8698.6	7860.24	6649.32	15044.2	16627.9	17743.5	22631.8	18896.6	17925.7	750.673	905.603	828.668	889.424	2.73368e-07	648.277
7.39_327.2178m/z	327.218	7.3882	neg	9-hydroperoxy-12,13-epoxy-10-octadecenoic acid	LMFA02000105	Lipids and lipid-like molecules	Fatty Acyls	Octadecanoids			48.9	49	M-H	C18H32O5	0.327616	16111.9	16254.6	16397.3	16613.9	1221.63	1210.25	625.108	517.397	919.216	849.637	723.969	935.086	699.623	418.266	540.097	404.717
7.48_534.3196n	533.312	7.48273	neg	Ganoderic acid L	HMDB0035885	Phenylpropanoids and polyketides	Isoflavonoids	O-methylated isoflavonoids	*		48.9	56	M-H, M+FA-H	C30H46O8	0.584101	11395.7	11154.3	10626.3	9984.1	49807.2	16297.9	19109.1	10647.3	23735.2	26250.2	3237.42	2193.04	1720.22	4064.69	2920.01	4706.69
8.21_343.2957m/z	343.296	8.21405	pos	5-Oxo-ETE-d7	LMFA03060083	Unclassified	Unclassified	Unclassified			48.9	52.5	M+NH4	C20H23D7O3	-4.72354	24707.1	21880.4	23922.2	19969.1	33682.5	17361.9	19061.5	31500.5	32361.9	16842.3	20822.6	13809.9	13829.6	37168.3	37429	9515.31
8.76_171.1382m/z	171.138	8.76415	pos	9-Decenoic acid	HMDB0031003	Lipids and lipid-like molecules	Fatty Acyls	Fatty acids and conjugates			48.9	51.6	M+H	C10H18O2	1.28393	9420.2	10102.5	10269.6	10430.9	10704.5	9908.74	10872.3	8978.02	10520.5	10305.3	7785.57	9113.11	8990.07	7964.92	7724	9426.34
1.59_129.0195m/z	129.02	1.58568	neg	2-Hydroxyglutaric acid lactone	HMDB0059743	Organoheterocyclic compounds	Lactones	Gamma butyrolactones			48.8	47.8	M-H	C5H6O4	1.66708	253837	258784	268034	275850	55153.6	51177.1	54492.1	55987.7	54832.5	55129.5	44770.3	48520.6	49209.2	50751.7	49176.8	52138.4
10.43_221.1536m/z	221.154	10.4325	pos	(9S,13S)-1a,1b-dihomo-jasmonic acid	LMFA02010011	Lipids and lipid-like molecules	Fatty Acyls	Octadecanoids			48.8	51.7	M+H-H2O	C14H22O3	0.0793489	9698.92	8085.88	9182.09	12264.3	14804.3	14070.1	13704.8	14019.3	13450.1	14954.2	7773.12	6986.12	7452.97	7070.34	7370.24	9646
11.01_177.1640m/z	177.164	11.0095	pos	5-Isopropyl-2-(2-methylpropyl)-2-cyclohexen-1-one	HMDB0038216	Lipids and lipid-like molecules	Prenol lipids	Monoterpenoids	*		48.8	47.1	M+H-H2O	C13H22O	1.25803	25753.1	27868.2	26956.2	28817.9	28562.7	30218.3	29477.3	27852.3	30096.2	32473.8	25804.8	25409.7	26902.8	25747.6	24002.2	24916.8
13.84_212.2010m/z	212.201	13.8381	pos	4,7-Megastigmadien-9-ol	HMDB0038731	Lipids and lipid-like molecules	Prenol lipids	Sesquiterpenoids	*		48.8	50.4	M+NH4	C13H22O	0.647386	6100.09	5697.89	6448.42	5650.79	5218.24	7653.66	6445.67	9143.37	6870.13	6593.33	5909.32	4554.94	4532.03	5202.45	5345.97	5851.17
14.83_371.1014m/z	371.101	14.8276	pos	Eszopiclone	HMDB0014546	Organoheterocyclic compounds	Pyrrolopyrazines	Cyclopyrrolones			48.8	66	M+H-H2O	C17H17ClN6O3	-0.903108	259589	204427	209585	172532	190710	385768	98422.6	79410.5	123384	236563	75186.7	40273.2	45941.4	50832	39257.6	66038.7
14.94_140.0819m/z	140.082	14.935	pos	4-Amino-5-hydroxymethyl-2-methylpyrimidine	3265	Unclassified	Unclassified	Unclassified			48.8	46.7	M+H	C6H9N3O	0.788757	701022	840524	698734	730787	724120	827451	804953	869687	855153	1.06522e+06	654303	712292	636474	673660	504062	694246
4.28_229.1437m/z	229.144	4.27838	pos	3-Hydroxydodecanedioic acid	HMDB0000413	Organic acids and derivatives	Hydroxy acids and derivatives	Medium-chain hydroxy acids and derivatives			48.8	49.2	M+H-H2O	C12H22O5	1.20992	20023.1	21470.7	22311.1	22265.2	22984.8	27267.1	24352	23928.9	24639.5	23410.3	21726.2	22071.1	23050.9	21747.1	20194.1	22377.1
4.45_121.0296m/z	121.03	4.45242	neg	Benzoic acid	HMDB0001870	Benzenoids	Benzene and substituted derivatives	Benzoic acids and derivatives	*	C00539	48.8	48.1	M-H	C7H6O2	0.710848	5987.78	6309.87	6560.33	6367.67	4997.41	5368.72	5360.36	5244.75	5585.62	5897.19	6161.06	6069.28	7219.65	5783.88	5815.65	5641.16
6.62_495.2449m/z	495.245	6.62057	neg	(E)-2-Methyl-2-buten-1-ol O-beta-D-Glucopyranoside	HMDB0033064	Lipids and lipid-like molecules	Fatty Acyls	Fatty acyl glycosides	*		48.8	52.3	2M-H	C11H20O6	0.492825	21150.2	21437	21057.9	19926.8	13620.6	15023.1	13015.5	14710.1	13343.1	12075.9	31517	31939.2	33165	27642.9	24494.5	24274.4
8.89_288.2899m/z	288.29	8.89205	pos	Margaric acid	LMFA01010017	Lipids and lipid-like molecules	Fatty Acyls	Fatty acids and conjugates	*		48.8	47.7	M+NH4	C17H34O2	0.810099	399903	414026	392615	388283	332771	314622	345322	403734	443316	637445	421971	354080	350207	333480	347212	374900
9.28_419.3159m/z	419.316	9.28478	pos	1-O-(2R-methoxy-4Z,7Z,10Z,13Z,16Z,19Z-docosahexaenyl)-sn-glycerol	LMGL01020044	Lipids and lipid-like molecules	Glycerolipids	Monoradylglycerols			48.8	47.5	M+H	C26H42O4	0.768241	71622.1	74163.2	76635.5	74432.4	77259.7	78817.3	84229	81997.2	84420.7	89341.5	62795.8	62877.8	71079.7	69486.8	77885	70530.2
9.78_503.3372m/z	503.337	9.77765	pos	22-epi-Hippurin-1	LMST01090004	Lipids and lipid-like molecules	Sterol Lipids	Sterols			48.8	51.3	M+H-H2O	C30H48O7	0.852408	25304.8	24004.4	23898.8	24340.6	42461.3	21669.2	24225.1	32205.5	38795.8	22566.5	30605.2	18129.2	21065.2	16647.2	13880.5	27978.2
9.89_208.1829n	191.18	9.8876	pos	5,8-tetradecadienal	LMFA06000082	Lipids and lipid-like molecules	Fatty Acyls	Fatty aldehydes			48.8	47.2	M+H-H2O, M+H	C14H24O	0.916534	346512	350379	355793	355878	130035	192275	153563	139084	263557	69239.3	96183.8	99564.9	100949	280939	295559	219734
0.64_189.1348m/z	189.135	0.63985	pos	L-NMMA	44311	Organic acids and derivatives	Carboxylic acids and derivatives	Amino acids, peptides, and analogues	*	C03884	48.7	48.3	M+H	C7H16N4O2	0.932366	130049	162048	170251	173604	18866.4	18752.8	18474.7	16782.2	16636.5	19297.7	2084.34	2542.25	2744.88	3555.27	3229.99	2956.03
1.09_100.0528n	118.087	1.08985	pos	Allyl acetic acid	LMFA01030007	Lipids and lipid-like molecules	Fatty Acyls	Fatty acids and conjugates			48.7	50.1	M+H, M+NH4	C5H8O2	4.04846	114556	112669	98812.3	106381	119169	115522	125633	110255	113675	99357	50865.3	49752.1	57205.9	49769.5	49026.5	52532.7
1.09_161.0690n	162.076	1.08985	pos	Glutamic acid gamma-methyl ester	HMDB0061715	Organic acids and derivatives	Carboxylic acids and derivatives	Amino acids, peptides, and analogues			48.7	49.9	M+H, M+Na	C6H11NO4	1.11231	101418	99059	89636.9	96962.8	66915	68826.8	69687.6	68540.5	64650.8	65134.6	42674	40859.6	45760.4	41933.8	36731.5	44991.3
10.05_330.3369m/z	330.337	10.0502	pos	3D,7D,11D-Phytanic acid	HMDB0000417	Lipids and lipid-like molecules	Prenol lipids	Diterpenoids			48.7	47.4	M+NH4	C20H40O2	0.650004	2.07204e+06	2.0697e+06	1.9638e+06	2.0281e+06	2.19989e+06	1.43299e+06	2.37236e+06	2.19226e+06	1.94306e+06	2.25273e+06	1.26163e+06	1.54545e+06	1.46668e+06	1.35505e+06	1.59432e+06	1.77948e+06
10.43_459.3472m/z	459.347	10.4325	pos	(2alpha,3alpha,5alpha,22R,23R)-2,3,22,23-Tetrahydroxy-25-methylergost-24(28)en-6-one	HMDB0039443	Lipids and lipid-like molecules	Steroids and steroid derivatives	Bile acids, alcohols and derivatives	*		48.7	49.7	M+H-H2O	C29H48O5	0.576663	169881	131858	121950	140339	196634	216008	192417	206807	197325	211326	107662	96373.8	105036	106046	108249	123988
10.58_295.2515n	318.241	10.5772	pos	(4E,8E,10E-d18:3)sphingosine	LMSP01080013	Lipids and lipid-like molecules	Sphingolipids	Sphingoid bases			48.7	48.2	M+H, M+Na	C18H33NO2	1.10302	1.22929e+06	1.14053e+06	1.08906e+06	1.15362e+06	1.13971e+06	1.18948e+06	1.2234e+06	1.45722e+06	1.25526e+06	1.16332e+06	888281	661777	749078	773804	831557	718416
10.76_258.2431m/z	258.243	10.7577	pos	D-erythro-Sphingosine C-15	64626	Unclassified	Unclassified	Unclassified			48.7	48.2	M+H	C15H31NO2	1.28916	105931	107815	99685.7	102279	133753	115257	124655	125551	120890	130315	72497.2	88786.2	85856.3	69662.4	72095.8	82579.5
10.97_745.4533n	746.461	10.9741	pos	OKDdiA-PC	LMGP20010040	Lipids and lipid-like molecules	Glycerophospholipids	Oxidized glycerophospholipids			48.7	47.3	M+H, M+Na	C38H68NO11P	0.415045	347289	321275	292424	307625	313651	335530	343355	349938	352651	278316	454617	451277	465675	448764	360551	374784
13.44_231.2109m/z	231.211	13.435	pos	Sterol	HMDB0060512	Lipids and lipid-like molecules	Steroids and steroid derivatives	Hydroxysteroids		C00370	48.7	47.2	M+H-H2O	C17H28O	0.807748	131209	120512	116165	126411	139181	151649	137569	142292	157427	158834	102776	95628	96300.3	96837	108461	93095.3
3.41_369.1768m/z	369.177	3.4059	neg	17-dimethylarsinoyl-9Z-heptadecenoic acid	LMFA00000031	Lipids and lipid-like molecules	Fatty Acyls	Other Fatty Acyls			48.7	54.9	M-H2O-H	C19H37AsO3	-3.23512	32779.9	32785.7	32568.8	32386.3	48342.4	45375.3	40828.7	41309.7	41772.4	43285.9	21613.1	20595.4	20129.2	18592	17763.2	18923.1
3.91_435.0934m/z	435.093	3.90792	neg	Homomangiferin	HMDB0041258	Organoheterocyclic compounds	Benzopyrans	1-benzopyrans	*		48.7	49.9	M-H	C20H20O11	0.206777	131879	122478	130763	130563	93335.7	128953	108520	104778	107346	121749	173421	183829	179533	158787	158876	137298
3.95_459.1840m/z	459.184	3.94608	pos	Deoxynivalenol 3-glucoside	HMDB0039852	Lipids and lipid-like molecules	Prenol lipids	Sesquiterpenoids	*		48.7	56.2	M+H	C21H30O11	-4.50812	99940.9	90624	94970.2	94778.2	57574.4	56633.7	54315.8	42999.2	48820	50873.9	155929	140002	157646	139157	139484	129916
4.49_471.2206m/z	471.221	4.49127	pos	Geranyl arabinopyranosyl-glucoside	HMDB0039573	Lipids and lipid-like molecules	Prenol lipids	Terpene glycosides	*		48.7	50.1	M+Na	C21H36O10	1.24903	456081	440412	428914	419185	347843	336429	339512	297021	342218	285180	632539	576708	597058	516226	528249	525643
4.85_478.1110n	477.104	4.85327	neg	Laricitrin 3-rhamnoside	LMPK12112477	Lipids and lipid-like molecules	Polyketides	Flavonoids			48.7	46.6	M-H, 2M-H	C22H22O12	-0.301066	793130	776086	775872	811973	1.10753e+06	1.20399e+06	1.26362e+06	939529	1.13895e+06	1.23674e+06	529717	492149	511542	463968	488288	488084
5.55_435.1088m/z	435.109	5.55405	neg	9,10-Dihydro-10-(4-hydroxyphenyl)-pyrano[2,3-h]epicatechin-8-one	LMPK12020082	Unclassified	Unclassified	Unclassified			48.7	45.6	M-H	C24H20O8	0.504363	26328.7	27403.3	25556.8	27934.5	12085.7	16878	13053.8	14821.8	16251.3	15315.9	45881.4	41963.2	40273.5	39660.3	35840.6	36555.7
5.61_387.1442m/z	387.144	5.6067	pos	Kenusanone D	LMPK12140477	Lipids and lipid-like molecules	Polyketides	Flavonoids			48.7	47.2	M+H	C21H22O7	0.943345	18215	18181.7	18920.9	17290.7	12743.8	15250.1	13238.7	13597.9	13049.8	13866.7	17385.3	16779.3	13354.1	14983.4	17508.4	15671.8
8.76_218.1673n	219.175	8.76415	pos	MUUROLLADIE-3-ONE	985655	Unclassified	Unclassified	Unclassified			48.7	46.2	M+H-H2O, M+H	C15H22O	1.2378	42725.9	42871	45709.1	45576.3	27720.1	24031.3	24063.2	15113.8	27446.6	22307.3	77780.7	63551.1	84286	64932.6	63079.3	60569.6
0.70_126.0320n	127.039	0.704167	pos	5-Hydroxymethyl-2-furancarboxaldehyde	HMDB0034355	Organic oxygen compounds	Organooxygen compounds	Carbonyl compounds	*	C11101	48.6	47.2	M+H, M+NH4, M+H-H2O	C6H6O3	2.26631	1.73224e+06	2.4942e+06	2.62093e+06	2.71496e+06	1.88758e+06	2.14725e+06	2.23831e+06	2.60415e+06	2.52183e+06	2.745e+06	2.37742e+06	2.50068e+06	2.60622e+06	2.67615e+06	2.52524e+06	2.67896e+06
1.78_196.0972m/z	196.097	1.77808	pos	kainic acid	HMDB0253757	Unclassified	Unclassified	Unclassified			48.6	48.8	M+H-H2O	C10H15NO4	1.90406	1.00396e+06	1.07437e+06	1.11129e+06	1.11637e+06	43464.4	49314.2	54741.1	62113.4	62488.8	70085.9	81126.9	84013.2	87422.3	95942.8	114374	117069
4.38_188.0920m/z	188.092	4.38288	pos	Herierin III	HMDB0038760	Organoheterocyclic compounds	Pyrans	Pyranones and derivatives	*		48.6	46.2	M+NH4	C8H10O4	1.63447	30240.2	32294.7	33008.3	32513.4	19449.5	20635.6	20240	20885.7	20959.4	19187.6	51248.8	52098.8	49436.5	48060.7	45106	46687.2
4.72_208.1465n	209.154	4.72232	pos	(3R,8E)-3-Hydroxy-5,8-megastigmadien-7-one	HMDB0041636	Organic oxygen compounds	Organooxygen compounds	Carbonyl compounds	*		48.6	46.9	M+H-H2O, M+H	C13H20O2	0.826997	199370	212091	211034	202691	166099	185429	177819	176437	167545	163820	277789	272852	276457	241144	231676	246650
5.37_234.2067m/z	234.207	5.36792	pos	12-Hydroxydodecanoic acid	HMDB0002059	Organic acids and derivatives	Hydroxy acids and derivatives	Medium-chain hydroxy acids and derivatives		C08317	48.6	47	M+NH4	C12H24O3	1.34011	149301	147418	144493	149131	176963	169701	165151	176238	142569	182183	128859	149765	129548	114126	114737	109645
8.42_520.3403n	519.333	8.41872	neg	Cucurbitacin P	LMST01010114	Lipids and lipid-like molecules	Sterol Lipids	Sterols		C08804	48.6	51.5	M-H, M+FA-H	C30H48O7	0.651945	55884.2	56061.8	54419.1	54159.7	74184.4	57550.8	55274.5	44780.4	61198.7	69153.4	72027.5	66385.2	58487.7	62070.7	58013.9	63808.7
0.71_729.2308m/z	729.231	0.708633	neg	Citbismine C	HMDB0041435	Organoheterocyclic compounds	Quinolines and derivatives	Benzoquinolines	*		48.5	57.1	M+FA-H	C37H36N2O11	0.950232	3.8032e+06	3.72438e+06	3.59362e+06	3.19648e+06	3.30258e+06	3.24659e+06	3.63843e+06	4.61324e+06	3.60898e+06	3.05176e+06	3.88988e+06	4.64798e+06	4.61423e+06	4.95984e+06	4.92291e+06	4.4553e+06
10.22_402.3137n	385.31	10.216	pos	27-nor-22R-hydroxy-5alpha-cholestan-3,6-dione	LMST01010334	Unclassified	Unclassified	Unclassified			48.5	48	M+H-H2O, M+H	C26H42O3	0.743068	29910.2	30412.4	27243.6	27591.6	47110.5	53944	44839.5	44785.2	56143.9	50619.6	14741.9	13637	15248.3	13142.3	12858.3	14786.8
10.36_291.1967m/z	291.197	10.3557	neg	16-L1-PhytoP	LMFA02030027	Lipids and lipid-like molecules	Fatty Acyls	Octadecanoids			48.5	47.5	M-H2O-H	C18H30O4	0.413116	33424.5	34708.3	31638.1	29592.5	42261.2	44807.2	40800.5	28828.4	48955.4	40187.8	27664.1	34363.2	35239.5	33539.5	31782	37721.2
11.81_142.1227m/z	142.123	11.8098	pos	3-amino-octanoic acid	LMFA01100020	Lipids and lipid-like molecules	Fatty Acyls	Fatty Acids and Conjugates			48.5	48	M+H-H2O	C8H17NO2	0.653951	19220.7	18618.6	20611	21549.9	20728.1	23103.4	20866	29284	24928	20656.3	19665.8	16390.8	15186.3	16466.5	14238.8	18308.5
12.23_306.2793m/z	306.279	12.2297	pos	Isoxeniaphyllenol	LMPR0104420003	Lipids and lipid-like molecules	Prenol lipids	Isoprenoids			48.5	46.5	M+NH4	C20H32O	0.598365	52910.1	45675.4	45027.5	48896.6	46783.6	57652.9	51084.8	74469.4	63726.4	45891.6	48934.8	35245.6	34615.3	36955.5	39070.7	38369.2
13.44_191.1796m/z	191.18	13.435	pos	3,5,7-Trimethyl-2E,4E,6E,8E-undecatetraene	LMFA11000055	Lipids and lipid-like molecules	Fatty Acyls	Hydrocarbons			48.5	45.2	M+H	C14H22	0.724196	96519.1	93502.5	89929.5	94553.1	106805	114350	105416	100994	114885	121117	77393.9	74116.9	76349.5	74075.2	76742	70352.2
4.36_595.1308m/z	595.131	4.36137	neg	Quercetin 3-lathyroside	LMPK12112044	Phenylpropanoids and polyketides	Flavonoids	Flavonoid glycosides	*		48.5	55.2	M-H	C26H28O16	0.597518	380250	378942	396737	393774	239974	290759	271986	180255	249752	271881	682888	580744	591131	549423	540898	551351
4.42_390.1163n	371.098	4.41555	neg	Monotropein	LMPR0102070012	Lipids and lipid-like molecules	Prenol lipids	Terpene glycosides	*	C09788	48.5	47.8	M-H2O-H, M-H	C16H22O11	0.158755	245473	240394	243388	241129	179996	217023	191349	194492	208763	191215	135346	128852	119076	119131	111150	112811
5.26_603.2665m/z	603.266	5.2554	neg	Histidylphenylalanine	HMDB0028892	Organic acids and derivatives	Carboxylic acids and derivatives	Amino acids, peptides, and analogues			48.5	57.8	2M-H	C15H18N4O3	-3.37647	48325.8	46675.7	45800.6	46150.5	51446.8	55578.4	53577.9	44050	56791.9	52095.4	47678.6	45912.8	44271.6	45662.7	43199.5	44226.2
8.14_273.2668n	274.274	8.14217	pos	C16 Sphinganine	LMSP01040001	Lipids and lipid-like molecules	Sphingolipids	Sphingoid bases			48.5	45.1	M+H, M+Na	C16H35NO2	0.208145	2.2426e+07	2.22229e+07	2.24919e+07	2.1512e+07	3.01428e+07	1.8325e+07	2.58563e+07	2.5198e+07	2.42505e+07	2.24965e+07	1.58778e+07	2.31185e+07	1.90145e+07	1.74986e+07	1.78497e+07	2.02362e+07
9.23_248.1415n	271.131	9.22873	pos	Desacetyllaurenobiolide	HMDB0036770	Lipids and lipid-like molecules	Prenol lipids	Terpene lactones	*		48.5	46.3	M+H, M+Na	C15H20O3	0.974852	17934.5	16205.7	18007.6	18290	4757.61	5714.48	5168.55	4350.58	5692.99	4838.21	30203.9	34783.9	31270.5	30850.5	31417.5	32294.6
9.47_390.3581m/z	390.358	9.46857	pos	1-O-(2R-hydroxy-4Z-nonadecenyl)-sn-glycerol	LMGL01020057	Lipids and lipid-like molecules	Glycerolipids	Monoradylglycerols			48.5	47.3	M+NH4	C22H44O4	0.785402	123856	115814	116878	111397	189131	95427.4	148981	132668	132406	105901	75877.2	146790	96693.6	82595.8	87906.2	112199
10.45_531.3683m/z	531.368	10.4502	pos	Acinospesigenin A	LMPR0106160001	Lipids and lipid-like molecules	Prenol lipids	Isoprenoids			48.4	47.5	M+H	C32H50O6	0.480162	77673.4	54934.5	75132.1	72063.3	57107.2	61741.5	51283.6	47903.2	56210.5	55744.1	99357.2	98215.1	111332	113525	102049	100638
12.62_513.3556m/z	513.356	12.6218	pos	Ganoderiol H	HMDB0037783	Lipids and lipid-like molecules	Prenol lipids	Triterpenoids			48.4	51.2	M+Na	C30H50O5	1.04912	187363	204281	211522	217214	210973	197773	198117	153546	199141	225208	233492	242051	274592	259428	242301	246123
14.70_352.3202m/z	352.32	14.7011	pos	DTrE	LMFA01030408	Lipids and lipid-like molecules	Fatty Acyls	Fatty Acids and Conjugates			48.4	55.6	M+NH4	C22H38O2	-2.45483	29158.9	24656.4	23880	26862	22594.7	24301.9	22925.9	28869.2	30266.4	29280.7	23032.6	24206.7	17747.2	26153.8	20078.2	23909.4
14.92_354.3367m/z	354.337	14.9183	pos	Docosadienoate (22:2n6)	HMDB0061714	Lipids and lipid-like molecules	Fatty Acyls	Fatty acids and conjugates	**	C16533	48.4	45.9	M+NH4	C22H40O2	0.186084	49000.8	45977.3	78181.7	67146.1	34978.1	42119	40847.8	58332.1	38347.2	56110.4	67461.9	64581.3	52750.5	72543.8	60263.5	87004.8
4.18_386.1214n	385.114	4.18275	neg	1-O-Sinapoylglucose	HMDB0041175	Phenylpropanoids and polyketides	Cinnamic acids and derivatives	Hydroxycinnamic acids and derivatives	*		48.4	47	M-H, M+FA-H	C17H22O10	0.333563	298397	300332	309196	297330	396120	502856	437552	671243	428859	459142	203835	185345	179814	182255	183563	177401
4.87_448.1007n	447.093	4.87043	neg	6-Hydroxyluteolin 5-rhamnoside	LMPK12111177	Lipids and lipid-like molecules	Polyketides	Flavonoids			48.4	47.4	M-H, M+FA-H, 2M-H	C21H20O11	0.299268	1.90408e+07	2.06401e+07	1.93379e+07	1.90441e+07	1.83764e+07	2.05148e+07	2.06918e+07	1.56134e+07	2.06111e+07	2.24442e+07	2.30528e+07	2.24533e+07	2.11701e+07	2.2379e+07	2.13522e+07	2.1371e+07
7.73_269.0569m/z	269.057	7.72587	neg	2-Benzoxazolol	HMDB0032931	Organoheterocyclic compounds	Benzoxazoles	Benzoxazolones	*		48.4	47.2	2M-H	C7H5NO2	0.281655	12710.3	10105.6	10098.6	12378.2	2450.92	830.049	159.075	2.73368e-07	2.73368e-07	2.73368e-07	1032.88	203.342	2.73368e-07	2.73368e-07	2.73368e-07	2.73368e-07
8.91_177.0549m/z	177.055	8.9109	pos	Monoethyl phthalate	HMDB0002120	Benzenoids	Benzene and substituted derivatives	Benzoic acids and derivatives			48.4	46.9	M+H-H2O	C10H10O4	1.44569	5415.91	6143.41	6339.11	6547.11	5999.71	5801.36	6384.85	6442.45	5920.98	6300.53	5037.61	5569.21	5611.2	5070.08	5853.87	5546.89
10.10_471.3120m/z	471.312	10.0954	neg	13'-Hydroxy-gamma-tocotrienol	HMDB0012562	Lipids and lipid-like molecules	Prenol lipids	Quinone and hydroquinone lipids			48.3	53.2	M+FA-H	C28H42O3	1.05253	13767.3	12332.5	12518.2	10561.6	20687.4	18150.9	15173.2	15533.4	16260.3	19473.1	7843.57	7329.4	7895.38	6982.65	6727.02	6701.11
10.78_652.4187n	633.401	10.7809	neg	Notoginsenoside T1	HMDB0039049	Lipids and lipid-like molecules	Prenol lipids	Triterpenoids	*		48.3	44.7	M-H2O-H, M-H	C36H60O10	0.0334547	466378	515435	528930	561103	453854	514951	550455	533717	619219	555710	455748	452675	461248	471943	488384	487444
11.81_939.6724m/z	939.672	11.8095	neg	Glycyrrhetinic acid	LMPR0106150014	Lipids and lipid-like molecules	Prenol lipids	Triterpenoids	*	C02283	48.3	70.5	2M-H	C30H46O4	0.521117	696501	750616	508546	616807	1.01434e+06	1.08289e+06	894514	973767	1.07117e+06	924040	463916	362460	406198	332337	390498	359304
11.88_605.3075m/z	605.308	11.8822	neg	1,25-Dihydroxy-20S-21-(3-hydroxy-3-methylbutyl)-23-yne-26,27-hexafluorovitamin D3	LMST03020620	Lipids and lipid-like molecules	Sterol Lipids	Secosteroids			48.3	48.4	M-H	C32H44F6O4	0.673016	476316	493403	439689	450360	569605	553417	574626	563306	558874	529717	358728	343086	352581	349614	370436	342287
12.23_454.3450n	437.342	12.2297	pos	Tomentosolic acid	HMDB0035808	Lipids and lipid-like molecules	Prenol lipids	Triterpenoids	*		48.3	48.1	M+H-H2O, M+Na, M+H	C30H46O3	0.741799	1.31432e+06	1.41433e+06	1.43988e+06	1.38218e+06	903358	987057	843161	704784	801659	937846	2.09122e+06	1.80751e+06	2.42727e+06	1.95978e+06	1.86761e+06	1.74393e+06
3.89_384.1059n	383.099	3.88928	neg	5-(3',5'-Dihydroxyphenyl)-gamma-valerolactone 3-O-glucuronide	HMDB0041693	Organic oxygen compounds	Organooxygen compounds	Carbohydrates and carbohydrate conjugates			48.3	50.8	M-H, M+FA-H	C17H20O10	0.697434	46988.5	43027.2	40651.9	44242.8	60392.5	52808.7	62757.9	52239.8	70698.7	66639.8	20211.6	20937.2	20902.6	22036.6	20338.1	23010.8
4.23_191.1432m/z	191.143	4.22618	pos	3-Hydroxy-beta-ionone	HMDB0036821	Lipids and lipid-like molecules	Prenol lipids	Sesquiterpenoids	*		48.3	46	M+H-H2O	C13H20O2	0.90676	64027.2	63987.3	66427.2	65176.9	58701.9	64087.3	60284	60644.5	57726.5	59843.6	77898.4	71210.9	74747.6	68017.5	65817.2	69710
4.37_247.0723m/z	247.072	4.36627	pos	5'-Deoxy-5-fluorouridine	HMDB0060406	Nucleosides, nucleotides, and analogues	5'-deoxyribonucleosides	Unclassified		C12739	48.3	44.9	M+H	C9H11FN2O5	-0.633142	13922.8	15119.7	14611	14090.3	21085.3	19985.8	22595.7	21213.2	22060.7	20144.3	14942.7	14549.7	13940.2	13474.2	18844.3	14687.8
5.30_451.1941m/z	451.194	5.29577	pos	Taraxacolide 1-O-b-D-glucopyranoside	HMDB0035610	Lipids and lipid-like molecules	Prenol lipids	Terpene lactones	*		48.3	48.2	M+Na	C21H32O9	0.619427	25587.2	24943.2	24007.6	22319.8	13210.9	11024.9	12933.7	10491.1	14175.9	9905.26	45563.7	36419	49050.3	35265.7	31954.7	32130.3
5.81_219.1747m/z	219.175	5.8126	pos	(4S)-Dihydrocurcumenone	HMDB0033083	Lipids and lipid-like molecules	Prenol lipids	Sesquiterpenoids			48.3	46.5	M+H-H2O	C15H24O2	1.43923	83360.4	84721.8	87664.2	86655.4	58951	51602.8	54706.2	44742.5	53811.7	50436.1	140776	123420	147557	121537	127741	105200
5.87_185.0821m/z	185.082	5.87248	neg	5,7-octadienoic acid	LMFA01030442	Lipids and lipid-like molecules	Fatty Acyls	Fatty Acids and Conjugates			48.3	46.1	M+FA-H	C8H12O2	1.20498	9272.66	9435.12	9710.64	9046.24	10747.8	9114.03	9667.66	9442.93	9811.56	9504.95	6880.9	8750.18	8052.55	8030.72	8141.36	8270.19
6.03_203.0705m/z	203.071	6.03475	pos	(2-Naphthalenyloxy)acetic acid	HMDB0032706	Benzenoids	Benzene and substituted derivatives	Phenoxyacetic acid derivatives		C18750	48.3	45.6	M+H	C12H10O3	1.25781	75795.4	78248	78849.6	78538.2	100176	78939.9	91580	79957.7	87749.9	70858	58105.6	72881.1	70744.1	68310.5	65756.1	74890.7
6.94_503.3383m/z	503.338	6.93897	neg	Stoloniferone M	LMST01060015	Lipids and lipid-like molecules	Sterol Lipids	Sterols			48.3	51.7	M+FA-H	C29H46O4	1.00614	23020.4	24148.8	21731.8	24266.4	18695.7	16658.7	18055.2	21263.6	24217.5	23055.5	39319.7	27184.1	24492.4	22800.8	19664.3	32717
11.33_261.2216m/z	261.222	11.3347	pos	17-octadecen-9-ynoic acid	LMFA01030562	Lipids and lipid-like molecules	Fatty Acyls	Fatty Acids and Conjugates			48.2	46.1	M+H-H2O	C18H30O2	1.0855	29451	24049.5	24051.4	25003.5	20016.8	19524.4	19846.2	21863	18902.3	18245.1	24072.8	19892.1	23065.2	20539.9	57302.4	24355.8
12.60_557.4182m/z	557.418	12.6032	pos	alpha-Spinasterol 3-glucoside	HMDB0033775	Lipids and lipid-like molecules	Steroids and steroid derivatives	Stigmastanes and derivatives	*		48.2	56.1	M+H-H2O	C35H58O6	-3.23718	188824	159963	234389	218912	170847	114920	99019.3	101871	100056	96988.6	298894	337161	407296	341297	298140	257997
14.47_553.3867m/z	553.387	14.466	pos	alpha-Tocopherol succinate	HMDB0033685	Lipids and lipid-like molecules	Prenol lipids	Quinone and hydroquinone lipids			48.2	45.8	M+Na	C33H54O5	0.678609	194284	192171	220135	203892	189225	194158	221478	189157	228912	197829	241718	335868	340353	360745	374354	283162
4.86_303.0501m/z	303.05	4.86162	pos	Viscidulin I	50045	Lipids and lipid-like molecules	Polyketides	Flavonoids			48.2	44.2	M+H	C15H10O7	0.531507	8.04548e+06	8.0258e+06	8.12992e+06	7.87806e+06	6.71086e+06	7.59602e+06	7.29706e+06	5.59647e+06	7.64989e+06	6.89918e+06	1.10181e+07	9.81513e+06	1.04645e+07	1.01006e+07	9.74542e+06	9.79768e+06
5.01_257.1748m/z	257.175	5.00552	pos	3-Hydroxytetradecanedioic acid	HMDB0000394	Lipids and lipid-like molecules	Fatty Acyls	Fatty acids and conjugates			48.2	44.8	M+H-H2O	C14H26O5	0.231251	59447.2	58469.5	64322.5	60612.3	23489.1	28450.9	24376.2	29597	22379.5	21910.3	104306	103181	101951	106409	102730	96954.7
5.06_169.0497m/z	169.05	5.05943	pos	2',3',4'-Trihydroxyacetophenone	85166	Unclassified	Unclassified	Unclassified			48.2	44.3	M+H	C8H8O4	0.983888	25662.9	27231.7	27788.3	26830.3	23073.2	32093.2	26415.2	27207.5	24613.1	24987.9	29503.5	27856.7	28949.6	30040.9	27003.5	26506.9
6.75_190.0624m/z	190.062	6.75188	neg	4-Acetamido-2-amino-6-nitrotoluene	HMDB0060384	Benzenoids	Benzene and substituted derivatives	Anilides		C16420	48.2	45.7	M-H2O-H	C9H11N3O3	0.869716	21032.7	21667.2	23148.2	25130.4	11291.1	10284	12634.8	10563	10857.2	10708.5	36223.8	32802.8	33285.5	33856.9	29559	36497.1
9.92_278.2482m/z	278.248	9.92415	pos	Crucigasterin 277	LMSP01080036	Lipids and lipid-like molecules	Sphingolipids	Sphingoid bases			48.2	46.1	M+H	C18H31NO	1.21685	124662	114718	110611	115380	82961.2	94065.1	84133.4	106276	90935.3	112610	83903.1	51713.2	59851	64131.9	70432.2	59103.5
14.56_427.3575m/z	427.358	14.557	pos	3beta-hydroxy-4alpha-methyl-5alpha-cholest-7-ene-4beta-carboxylic acid	LMST01010189	Lipids and lipid-like molecules	Sterol Lipids	Sterols			48.1	48	M+H-H2O	C29H48O3	1.02056	20703.4	19694.6	30520.3	21801.7	13446.4	12207.6	11607.7	8815	9671.95	10301	32086.4	34612.3	39937.3	35235.4	30024.2	39032.3
3.64_375.1263m/z	375.126	3.64413	pos	N2-Fructopyranosylarginine	HMDB0041541	Organic acids and derivatives	Carboxylic acids and derivatives	Amino acids, peptides, and analogues	*		48.1	51.3	M+K	C12H24N4O7	-4.06213	104704	89522.6	89380.2	96539.7	4216.68	3298.62	4279.66	5207.11	3240.4	3245.98	4466.62	3984.87	5332.14	4763.24	4784.05	4692.78
4.82_509.2238m/z	509.224	4.81547	neg	Linalool 3,6-oxide primeveroside	HMDB0035489	Organic oxygen compounds	Organooxygen compounds	Carbohydrates and carbohydrate conjugates	*		48.1	49.2	M+FA-H	C21H36O11	-0.412214	99182.9	110007	101401	98161.5	103537	78510.6	83806.3	83184.2	103942	102126	129732	120701	136559	112318	116151	103629
5.00_131.0715m/z	131.071	4.99768	neg	2-Ethyl-2-Hydroxybutyric acid	HMDB0001975	Lipids and lipid-like molecules	Fatty Acyls	Fatty acids and conjugates			48.1	44.6	M-H	C6H12O3	0.75635	5792.99	6111.63	5965.86	6033.13	7928.05	7378.99	7923.1	6536.25	7128.57	7912.84	4355.08	4405.91	4719.48	4661.62	4293.4	4325.22
6.20_226.0845n	209.081	6.20327	pos	3,4-dimethyl-5-carboxymethyl-2-furanpropanoic acid	LMFA01150048	Lipids and lipid-like molecules	Fatty Acyls	Fatty Acids and Conjugates			48.1	44.9	M+H-H2O, M+H	C11H14O5	1.54079	12525.8	14725.7	15379.2	14283.2	23889.6	25657.6	26645.9	39257.7	28164.1	25969.1	3617.27	3389.37	3591.39	3841.67	4868.66	3699.48
7.54_327.2178m/z	327.218	7.53853	neg	12-hydroxy-8E,10E-heptadecadienoic acid	LMFA01050194	Lipids and lipid-like molecules	Fatty Acyls	Fatty Acids and Conjugates			48.1	44.9	M+FA-H	C17H30O3	0.258409	20269.8	19687.8	21375.4	20174.5	837.555	1075.13	882.203	638.535	1059.73	488.492	897.844	861.831	962.432	614.334	473.711	423.652
9.21_594.1378n	595.145	9.21002	pos	Apigenin 7-(6''-E-Caffeoylglucoside)	LMPK12110371	Lipids and lipid-like molecules	Polyketides	Flavonoids			48.1	43.7	M+H, M+NH4, M+Na, M+H-H2O	C30H26O13	0.693694	144721	150769	152473	149978	160524	183271	200472	200597	161711	183114	128235	132324	124289	117584	127745	126713
9.28_356.2797m/z	356.28	9.28478	pos	11-deoxy-PGE1	LMFA03010054	Lipids and lipid-like molecules	Fatty Acyls	Eicosanoids			48.1	49.9	M+NH4	C20H34O4	0.562141	18619.8	18825.6	17841.3	17664.3	22011.2	23851.9	20408.7	23272.2	23557.4	20809.8	17067.8	17337.5	15642.4	14957.2	16595.5	14829.1
0.70_156.0425n	174.076	0.704167	pos	2,3-Methyleneglutaric acid	HMDB0059731	Lipids and lipid-like molecules	Fatty Acyls	Fatty acids and conjugates			48	45.2	M+H-H2O, M+NH4, M+H	C7H8O4	1.41581	218914	254992	257134	258488	261950	283330	259368	256927	271885	284836	193395	197130	198093	210866	166973	207508
0.71_192.0634n	191.056	0.708633	neg	Quinic acid	3329	Organic oxygen compounds	Organooxygen compounds	Alcohols and polyols	**	C00296	48	40.8	M-H, 2M-H, M-H2O-H	C7H12O6	0.0516148	4.07266e+06	3.89445e+06	4.25345e+06	3.67824e+06	6.78036e+06	7.41795e+06	8.08457e+06	7.12932e+06	6.44199e+06	6.95723e+06	3.20916e+06	1.71449e+06	3.25726e+06	3.57897e+06	3.32673e+06	3.18644e+06
1.09_233.1134m/z	233.113	1.08985	pos	gamma-Glutamyl-2-aminobutyric acid	HMDB0240645	Organic acids and derivatives	Carboxylic acids and derivatives	Amino acids, peptides, and analogues			48	44.3	M+H	C9H16N2O5	0.898971	90617.1	77625.1	71517.4	81117.9	3874.24	3562.43	3663.69	4012.71	3289.23	2717.97	1414.84	897.511	995.279	493.03	883.549	1317.04
10.79_483.3454m/z	483.345	10.7942	pos	(20S,24S)-24-ethylthornasterol	LMST01040175	Unclassified	Unclassified	Unclassified			48	49	M+Na	C29H48O4	1.98677	63436.8	66426.7	60507.9	67159.7	81068	62516.6	60886.5	48087.3	68881	70298.8	66206	67926.4	65393.4	65599	67020.4	65954.6
13.18_361.1987m/z	361.199	13.1766	pos	PIPERONYL BUTOXIDE	HMDB0256579	Unclassified	Unclassified	Unclassified			48	44.8	M+Na	C19H30O5	0.597078	17412	25811.4	25020.9	20910.9	24271	36557.7	38084.2	24761	34015.4	34716.5	18334.1	16173.9	17602.4	15414.3	16853.8	21697.5
13.65_410.3549n	393.352	13.6546	pos	delta8,14-Sterol	HMDB0006928	Lipids and lipid-like molecules	Steroids and steroid derivatives	Ergostane steroids	**	C11508	48	48.2	M+H-H2O, M+H	C29H46O	0.158044	302059	278435	310045	315708	246071	248752	237215	197530	227884	251890	364025	371030	444566	381569	382069	350395
13.73_624.4972n	647.486	13.7276	pos	Rollinecin A	HMDB0030438	Lipids and lipid-like molecules	Fatty Acyls	Fatty alcohols	*		48	45.3	M+H, M+Na	C37H68O7	1.13104	77439	90698.3	82409.7	83659.5	93791.9	122116	103313	109178	116524	93645.4	97458	97432.9	121488	92280.6	104099	81241.2
4.15_475.1821m/z	475.182	4.14612	neg	Phenethyl rutinoside	HMDB0032622	Organic oxygen compounds	Organooxygen compounds	Carbohydrates and carbohydrate conjugates	*		48	47.5	M+FA-H	C20H30O10	-0.0779496	45671.4	48446	50383	52708.6	56054.7	58036.1	59187.3	53181.6	61543.9	58661.9	41587	42264.8	38420.6	38166.9	41006.6	38535.6
4.33_169.0498m/z	169.05	4.33012	pos	Quinolacetic acid	HMDB0240257	Organic oxygen compounds	Organooxygen compounds	Alcohols and polyols			48	44.2	M+H	C8H8O4	1.3985	27126.5	31193.9	31281.4	30627.3	35677.5	33607.6	37310.2	28736.6	38603.1	34472.5	30469.9	30753.9	33432.8	28115	27725.7	28166.4
4.60_369.1521m/z	369.152	4.59977	pos	Nepetaside	HMDB0038149	Lipids and lipid-like molecules	Prenol lipids	Terpene glycosides	*		48	46.4	M+Na	C16H26O8	0.303622	69849	64191.2	65027.5	65398.6	65851	75917.4	73252.8	81512.9	81678.9	73468	79253.6	70579.3	70477.8	60475	65747.7	66969.9
5.04_212.1414n	213.149	5.04263	pos	7-Oxo-11-dodecenoic acid	43202	Lipids and lipid-like molecules	Fatty Acyls	Fatty Acids and Conjugates			48	46.3	M+H-H2O, M+H	C12H20O3	0.754608	15213.5	14966.9	16130.3	17958.9	16143.7	17081.3	15964.4	18964.6	15268.1	15593.6	17634.4	17404.9	19059.1	16714.7	15162.7	18267.1
5.24_237.1851m/z	237.185	5.2413	pos	Lubiminol	HMDB0029604	Lipids and lipid-like molecules	Prenol lipids	Sesquiterpenoids	*		48	45.7	M+H-H2O	C15H26O3	0.709276	102563	101501	102741	103428	66024.9	63851.1	66802.9	57477.1	66508.1	55465.6	159805	151142	174658	144087	131854	130671
6.56_119.0859m/z	119.086	6.55733	pos	Indan	327009	Benzenoids	Indanes	Unclassified			48	46.1	M+H	C9H10	3.32773	18174.4	18789.4	19508.3	19414.2	19124.4	18016.6	20652.6	19714.6	17745.2	17552	16146.5	17562.9	19143.7	17322	14960.9	18166.5
0.66_333.0593m/z	333.059	0.6614	neg	Glycerophosphoinositol	HMDB0011649	Lipids and lipid-like molecules	Glycerophospholipids	Glycerophosphoinositols		C01225	47.9	43.1	M-H	C9H19O11P	0.233559	359616	363080	385625	414585	608903	700364	640031	516443	613616	652183	249737	215553	234892	236363	230555	240676
10.31_526.3277n	509.324	10.3072	pos	(24E)-3alpha-Acetoxy-15alpha-hydroxy-23-oxo-7,9(11),24-lanostatrien-26-oic acid	HMDB0035386	Lipids and lipid-like molecules	Prenol lipids	Diterpenoids	*		47.9	53.2	M+H-H2O, M+H	C32H46O6	-3.29105	221040	216945	220193	216464	138572	144673	134255	94336.3	145008	144634	324237	309104	349274	292830	325380	278584
10.47_292.2039n	293.211	10.4688	pos	13-epi-12-oxo Phytodienoic Acid	45401	Unclassified	Unclassified	Unclassified			47.9	45	M+H, M+Na, M+H-H2O	C18H28O3	0.191621	71502.8	65884.6	67450	69038.7	77449.8	61607.5	61513.5	49384.2	63423.6	55234.6	44146.9	47863.6	55135.8	47693.3	45784.2	73749.7
11.43_407.3677m/z	407.368	11.4263	pos	Anhydrosophoradiol	HMDB0035265	Lipids and lipid-like molecules	Prenol lipids	Triterpenoids	*		47.9	45.3	M+H-H2O	C30H48O	0.998163	150826	157776	144075	146840	202462	209274	179191	175469	201604	186351	134599	130359	142032	115891	138658	135869
3.79_471.0902m/z	471.09	3.78618	pos	Luteolin 7-glucoside	HMDB0035588	Phenylpropanoids and polyketides	Flavonoids	Flavonoid glycosides	**	C03951	47.9	43.3	M+Na	C21H20O11	0.886463	141876	132478	130191	135814	120584	171668	135271	147073	131484	155830	157552	152539	166349	149488	137275	140867
3.95_489.1008m/z	489.101	3.94608	pos	3,4,5,2',4',6'-Hexahydroxychalcone 2'-glucoside	LMPK12120279	Unclassified	Unclassified	Unclassified			47.9	43.8	M+Na	C21H22O12	0.945547	198220	191588	190162	176840	179634	249438	212649	206723	182773	208590	217542	203020	217157	180940	202188	187832
5.69_629.2244m/z	629.224	5.68535	neg	hemsleyanoside	HMDB0304574	Lipids and lipid-like molecules	Polyketides	Flavonoids			47.9	46.8	M+FA-H	C31H36O11	0.669017	34028	34998.4	34268.5	35024.6	60992	64820.5	71554.7	99990.2	67495	76089.7	8030.5	6785.65	5691.43	5517.77	4954.22	5151.8
6.02_481.2292m/z	481.229	6.02215	neg	Tetrahydrobiopterin	HMDB0000027	Organoheterocyclic compounds	Pteridines and derivatives	Pterins and derivatives	**	C00272	47.9	52.7	2M-H	C9H15N5O3	3.15754	133459	133287	132149	135098	117786	146893	127872	128173	132582	130794	154520	152678	160963	138455	130685	140476
8.59_561.2918m/z	561.292	8.58793	neg	L-Olivosyl-oleandolide	LMPK04000032	Lipids and lipid-like molecules	Polyketides	Macrolides and lactone polyketides	**	C11991	47.9	44.1	M+FA-H	C26H44O10	0.304058	32324.7	28169.4	30165	29437	19011.6	15435.6	15654.2	14821.1	22562.6	15878.4	52158.1	58106.3	48665.7	43837.3	41095.5	42011.5
8.89_277.2165m/z	277.217	8.89205	pos	Stearidonic acid	HMDB0006547	Lipids and lipid-like molecules	Fatty Acyls	Lineolic acids and derivatives	**	C16300	47.9	43.9	M+H	C18H28O2	1.14285	12620.2	12611	12651.8	12261.8	17410	16340.1	15779.9	17945.2	18947.1	18060.4	9659.04	9826.52	9408.37	7025.68	7489.53	9428.67
0.70_527.1585m/z	527.159	0.704167	pos	Dextrin	HMDB0006857	Organic oxygen compounds	Organooxygen compounds	Carbohydrates and carbohydrate conjugates	**	C00721	47.8	42.1	M+Na	C18H32O16	0.55181	3.85807e+06	4.04182e+06	3.8753e+06	3.84551e+06	3.61912e+06	3.87163e+06	3.87921e+06	4.99333e+06	3.86031e+06	3.99664e+06	5.65135e+06	5.67747e+06	5.95052e+06	5.88595e+06	4.72481e+06	6.57216e+06
1.90_194.0815m/z	194.082	1.90118	pos	7-Hydroxy-6-methyl-2H-1-benzopyran-2-one	HMDB0032990	Phenylpropanoids and polyketides	Coumarins and derivatives	Hydroxycoumarins	*		47.8	43.8	M+NH4	C10H8O3	1.95806	469138	508844	529789	536474	28533.7	33416.3	36042.8	41235.6	40923.1	49079.1	39134.9	36498.1	37697.8	37792.4	52610.4	66470.9
10.28_699.3817m/z	699.382	10.2818	neg	all-trans-heptaprenyl diphosphate	LMPR03030006	Lipids and lipid-like molecules	Prenol lipids	Polyprenols	**	C04216	47.8	47.7	M+FA-H	C35H60O7P2	3.20625	42640.7	40263.1	38611	45199.1	6408.21	1181.4	782.751	769.287	661.72	588.711	4972.67	1379.97	799.698	877.02	2.73368e-07	1006.22
10.76_191.1796m/z	191.18	10.7577	pos	7-Ethyl-3,5-dimethyl-2E,4E,6E,8E-decatetraene	LMFA11000059	Lipids and lipid-like molecules	Fatty Acyls	Hydrocarbons			47.8	42	M+H	C14H22	0.963043	29092.6	30530.6	26843.5	30279.6	34821.4	36851.1	38180.1	43508.5	38349.7	41279.9	24213.8	23442.6	24599.3	24295.7	23063.4	24210.9
10.88_272.2586m/z	272.259	10.8829	pos	10E-Tetradecenyl acetate	LMFA07010283	Lipids and lipid-like molecules	Fatty Acyls	Fatty esters			47.8	42.9	M+NH4	C16H30O2	0.686602	23209.1	23444.8	26434.3	24290.2	31334.2	26162.7	33901.9	27435.9	27195	26504.5	20386.7	19772.4	23179.6	19941.7	20125.7	21222.1
12.99_458.3762n	459.383	12.9947	pos	Heterobetulin	HMDB0038800	Lipids and lipid-like molecules	Prenol lipids	Triterpenoids			47.8	45.8	M+H-H2O, M+H	C30H50O3	0.457643	109405	90871.9	107034	106784	72393.7	78777.2	66366.5	51823.6	66076.7	71157.3	154669	138205	162135	136098	120946	120520
13.44_442.3812n	425.378	13.435	pos	Faradiol	HMDB0035826	Lipids and lipid-like molecules	Prenol lipids	Triterpenoids	*		47.8	44.4	M+H-H2O, M+H	C30H50O2	0.183357	3.53528e+06	3.50796e+06	3.14955e+06	3.32895e+06	4.17069e+06	4.6837e+06	4.35017e+06	4.32815e+06	4.6773e+06	4.68943e+06	2.83214e+06	2.62286e+06	2.7199e+06	2.6233e+06	3.01029e+06	2.38047e+06
4.20_449.1091m/z	449.109	4.20083	neg	Catechin-4-ol 3-O-beta-D-glycopyranoside	LMPK12020200	Unclassified	Unclassified	Unclassified			47.8	47	M-H2O-H	C21H24O12	0.429924	79747.7	80114.2	84287.2	91757.1	89106.6	106224	93353.2	77104.3	87394.3	100585	87327.1	85197.7	81895.4	81286.3	73422.3	77110.9
4.71_180.1152n	181.122	4.70525	pos	Dihydroactinidiolide	90552	Organoheterocyclic compounds	Benzofurans	Unclassified	*		47.8	44.3	M+H-H2O, M+H	C11H16O2	0.710357	24424.4	25480.1	27719.9	26916.7	19545.4	21418.3	21366.8	21297.4	21948.4	19449.1	29783.3	29536.5	32235.4	29206.8	26555.7	31342.3
4.82_453.1983m/z	453.198	4.81547	neg	3-O-(alpha-L-arabinopyranosyl-(1->6)-beta-D-glucopyranosyl) butyl 3S-hydroxybutanoate	LMFA03120060	Lipids and lipid-like molecules	Fatty Acyls	Acyltrehaloses			47.8	49.9	M-H	C19H34O12	1.20629	30197.1	30151	24241.9	31512.6	11211.6	11021.7	11637.5	7735.7	7593.18	8853.05	52320	46396.3	55466.7	48804	47717.6	43726.2
6.98_210.1258n	211.133	6.98348	pos	2-furan-octanoic acid	LMFA01150037	Lipids and lipid-like molecules	Fatty Acyls	Fatty Acids and Conjugates			47.8	42.4	M+H, M+Na	C12H18O3	1.216	256276	255823	260778	253498	269497	280707	293547	303614	276025	310770	223607	228028	232647	230471	229071	240459
7.36_229.1438m/z	229.144	7.3572	pos	3-hydroxy-dodecanedioic acid	LMFA01170089	Lipids and lipid-like molecules	Fatty Acyls	Fatty Acids and Conjugates			47.8	43.3	M+H-H2O	C12H22O5	1.36559	10800.1	10998.5	9936.86	10131.9	8304.58	8930.03	9367.34	9360.64	8454.72	7812.24	19150.5	17111.5	16185.7	16725.7	14546.1	15817.9
7.75_211.1331m/z	211.133	7.75077	pos	(-)-11-hydroxy-9,10-dihydrojasmonic acid	LMFA02020012	Lipids and lipid-like molecules	Fatty Acyls	Octadecanoids			47.8	42.5	M+H-H2O	C12H20O4	0.972172	11515.9	11843.7	11854.8	12034.6	7643.44	7951.87	7813.88	7998.41	8022.91	8686.31	7144.86	7287.65	7413.17	7375.67	6665.62	7650.22
8.31_415.2339m/z	415.234	8.30632	neg	19R-hydroxy-PGE1	LMFA03010147	Lipids and lipid-like molecules	Fatty Acyls	Eicosanoids			47.8	42.6	M+FA-H	C20H34O6	0.450583	87920.2	92103.4	91303.8	89686.4	107165	96783	111957	63060.8	114583	115053	80571.9	81528.3	81943.6	77865.3	74786.6	73106.9
9.91_330.2408n	311.223	9.9092	neg	9,10,18-TriHOME(12)	LMFA02000222	Lipids and lipid-like molecules	Fatty Acyls	Octadecanoids			47.8	45	M-H2O-H, M-H	C18H34O5	0.618762	128311	127246	130921	130337	70807.1	72577.1	67860.8	58321.5	77473.2	74944	58424.7	59812.4	63475.8	53356.9	51687.4	58417.9
10.49_439.3578m/z	439.358	10.4875	pos	3-Epioleanolic acid	LMPR0106150020	Lipids and lipid-like molecules	Prenol lipids	Triterpenoids	*		47.7	47.1	M+H-H2O	C30H48O3	1.61212	116501	110254	123356	117083	132003	142234	113961	102730	158782	130613	123032	113043	137293	110570	118036	108015
11.23_296.2354n	297.243	11.2267	pos	13R-HODE	LMFA02000035	Lipids and lipid-like molecules	Fatty Acyls	Octadecanoids	**	C14762	47.7	42.8	M+H-H2O, M+H	C18H32O3	0.885919	149044	143988	145527	149881	153425	174413	145471	127336	152935	152511	104938	98475.8	105569	99324.9	102820	118589
12.27_471.3086m/z	471.309	12.2653	pos	2-deoxyecdysone	LMST01010182	Lipids and lipid-like molecules	Sterol Lipids	Sterols			47.7	46.6	M+Na	C27H44O5	1.12264	110397	110254	110266	108729	118035	128874	122311	100802	119295	116898	128585	136594	148428	142515	119811	127357
13.81_765.4105m/z	765.41	13.811	neg	1alpha,3beta,22R-Trihydroxyergosta-5,24E-dien-26-oic acid 3-O-b-D-glucoside 26-O-b-D-glucosyl ester	HMDB0040398	Lipids and lipid-like molecules	Prenol lipids	Triterpenoids	*		47.7	53.5	M-H2O-H	C40H64O15	4.83815	444455	408045	466142	463430	358858	320304	312203	337176	338093	301383	573191	572016	596262	598998	596565	551419
14.85_165.1137m/z	165.114	14.846	pos	1-Pyrimidinylpiperazine	HMDB0061017	Organoheterocyclic compounds	Diazinanes	Piperazines			47.7	43.6	M+H	C8H12N4	1.21471	211652	222966	204440	228532	217107	251396	196072	245937	216445	318906	198944	206478	151662	226346	128679	205428
3.79_447.0928m/z	447.093	3.78618	pos	Tricetin 7-glucoside	LMPK12110839	Lipids and lipid-like molecules	Polyketides	Flavonoids			47.7	58.1	M+H-H2O	C21H20O12	1.21619	20456.5	29053.5	30425.2	28672.7	17809	25267.5	21149.8	21014.8	21880.4	25496.1	37905.9	33889.1	38526.6	35661.4	3256.48	31478.3
3.80_417.1370m/z	417.137	3.80437	pos	1-(3-Methyl-2-butenoyl)-6-apiosylglucose	HMDB0039952	Lipids and lipid-like molecules	Fatty Acyls	Fatty acyl glycosides	*		47.7	44.5	M+Na	C16H26O11	0.663969	103586	101735	91779.8	94872.6	91709.8	85202.5	99494.5	83093.3	90016.8	87201.7	114108	117932	107687	110761	112144	108874
4.24_338.1005n	339.108	4.24315	pos	Hydrojuglone glucoside	HMDB0041191	Organic oxygen compounds	Organooxygen compounds	Carbohydrates and carbohydrate conjugates	*		47.7	43.6	M+H, M+Na	C16H18O8	0.967962	404481	378127	363230	376905	520858	715644	512497	533079	481622	461242	325076	276782	290483	304766	315742	317199
4.25_522.1853n	521.178	4.25415	neg	Ticagrelor	HMDB0015702	Organoheterocyclic compounds	Triazolopyrimidines	Unclassified			47.7	50.9	M-H2O-H, M-H	C23H28F2N6O4S	-1.53595	65669.1	69715.1	70200.3	69138.2	19224.4	24618.6	20914.1	11608.1	19032.8	22351.6	127962	131136	130838	128052	124555	116150
4.40_366.1894n	389.179	4.40035	pos	(2R,6x)-7-Methyl-3-methylene-1,2,6,7-octanetetrol 2-glucoside	HMDB0033216	Lipids and lipid-like molecules	Fatty Acyls	Fatty acyl glycosides	*		47.7	43	M+NH4, M+Na	C16H30O9	1.04131	187343	187367	168784	172902	225630	236630	238408	253673	229546	201958	157445	160426	150089	149489	140549	145549
4.94_475.2186m/z	475.219	4.942	neg	Ustiloxin D	HMDB0041054	Organic acids and derivatives	Carboxylic acids and derivatives	Amino acids, peptides, and analogues	*		47.7	49.1	M-H2O-H	C23H34N4O8	-2.4114	379770	379597	367664	391328	285596	266517	283215	268421	277615	280488	529254	511882	606206	458506	432278	417573
6.21_301.1657m/z	301.166	6.2095	neg	Monomenthyl succinate	HMDB0036143	Lipids and lipid-like molecules	Prenol lipids	Monoterpenoids			47.7	42.9	M+FA-H	C14H24O4	0.188949	2504.84	2750.64	2751.57	2937.15	1209.55	1911.57	1631.07	1005.68	1009.83	1098.45	4897.09	4667.86	4497.96	4287.26	3888.61	3929.48
6.51_271.0613m/z	271.061	6.50828	neg	(±)-Naringenin	65507	Unclassified	Unclassified	Unclassified			47.7	43.2	M-H	C15H12O5	0.37105	4153.8	4544.13	4848.08	4785.5	4656.4	5459.02	4469.29	4401.15	5951.47	5279.72	4484.73	4307.39	4123.43	4040.95	3425.47	3679.3
9.00_245.0812m/z	245.081	9.00427	pos	Dorsteniol	HMDB0032838	Phenylpropanoids and polyketides	Coumarins and derivatives	Furanocoumarins	*		47.7	43.3	M+H-H2O	C14H14O5	1.57979	2092.03	2302.1	2056.45	2084.27	6646.02	3010.1	3884.87	3939.51	4741.18	3467.97	1073.01	516.469	87.8929	197.129	415.869	330.677
9.43_258.2794m/z	258.279	9.43288	pos	7Z-hexadecen-1-ol	LMFA05000055	Lipids and lipid-like molecules	Fatty Acyls	Fatty alcohols			47.7	42.4	M+NH4	C16H32O	1.0992	329388	329423	328634	316741	474850	255137	422273	378106	348751	363089	210039	366275	294346	241933	246881	309248
9.72_288.2536m/z	288.254	9.72157	pos	15-oxo-hexadecanoic acid	LMFA01060105	Lipids and lipid-like molecules	Fatty Acyls	Fatty Acids and Conjugates			47.7	42.7	M+NH4	C16H30O3	0.880513	11012.7	10614.7	10595	10442.7	12577.5	13434.8	13534.3	9253.66	10346	13454.8	7601.23	11006.1	9885.36	6135.43	6401.76	6084.73
1.21_221.0924m/z	221.092	1.20593	pos	Tyrosylglycine	HMDB0029105	Organic acids and derivatives	Carboxylic acids and derivatives	Amino acids, peptides, and analogues			47.6	44.9	M+H-H2O	C11H14N2O4	1.18177	27739.9	28524.2	28788.1	29381	23020.1	23132.9	25768.3	24368.5	21935.9	20909.8	17936.4	17174.3	19323.9	19629.6	19547.2	18984.5
1.97_102.0555m/z	102.056	1.97193	pos	4-Amino-3-hydroxybutyrate	HMDB0061877	Organic acids and derivatives	Carboxylic acids and derivatives	Amino acids, peptides, and analogues		C03678	47.6	47.7	M+H-H2O	C4H9NO3	4.81876	7515.8	9732.31	14608.6	13100.2	8595.74	8899.98	9070.56	9688.29	9943.33	10163.1	7435.71	6717.27	6099.16	6278.68	8217.76	13515.2
10.78_493.3291m/z	493.329	10.7756	pos	(3alpha,20R,24Z)-3-Hydroxy-21-oxoeupha-8,24-dien-26-oic acid	HMDB0033213	Lipids and lipid-like molecules	Fatty Acyls	Fatty alcohol esters	*		47.6	47.3	M+Na	C30H46O4	0.6254	73877.7	71601.3	67648.9	69758.5	56871.9	59516.4	49541.5	36509.7	60814.9	63954.5	98619.9	94784	103095	92211.5	91038.5	82644.9
10.94_261.2216m/z	261.222	10.937	pos	6-[1]-ladderane hexanol	LMFA01140088	Lipids and lipid-like molecules	Fatty Acyls	Fatty Acids and Conjugates			47.6	44.8	M+H	C18H28O	1.20413	12788.2	12648	12985.6	13450.5	9391.43	9821	7769.22	6617.34	10549.7	10146.8	17095.2	15868.8	20317.3	16056.3	15302.4	14895.4
11.81_138.1046n	156.138	11.8098	pos	3,5,5-Trimethyl-3-cyclohexen-1-one	HMDB0040338	Organic oxygen compounds	Organooxygen compounds	Carbonyl compounds	*		47.6	40.5	M+H, M+NH4	C9H14O	0.921071	34327.6	35136.8	35914.7	36672.1	36600.8	40515.1	37932.1	48389.5	47652.5	38669.6	33975.5	27550.4	25446.2	28887.5	25721.9	31034
12.23_203.1796m/z	203.18	12.2297	pos	alpha-curcumene	53385	Lipids and lipid-like molecules	Prenol lipids	Sesquiterpenoids			47.6	44.1	M+H	C15H22	1.07775	15763.8	16671.6	16227.3	17818.5	13654.9	13783.4	12725	10853.5	13212.8	12910.2	21494.2	21579.2	26418.5	21209.1	21118.8	18939.4
13.80_528.3821n	551.371	13.8017	pos	Tsugaric acid B	HMDB0031962	Lipids and lipid-like molecules	Prenol lipids	Triterpenoids	*		47.6	45.9	M+NH4, M+Na	C33H52O5	1.17898	196541	250910	268150	268526	242138	284714	265760	210841	257634	238591	272039	331134	368958	349801	469807	291948
3.48_505.1566m/z	505.157	3.48057	neg	Methyl salicylate O-[rhamnosyl-(1->6)-glucoside]	HMDB0033138	Organic oxygen compounds	Organooxygen compounds	Carbohydrates and carbohydrate conjugates	*		47.6	43.5	M+FA-H	C20H28O12	0.661098	22406	24895.5	24519.5	27031.7	26403.2	23965	23511.6	20840.7	23740.3	23747.7	30157.6	25472.3	27451.4	26420.9	27976.1	25600.1
3.93_357.1191m/z	357.119	3.92675	neg	Moringyne	HMDB0031724	Organic oxygen compounds	Organooxygen compounds	Carbohydrates and carbohydrate conjugates	*		47.6	41.2	M+FA-H	C15H20O7	0.131881	150726	134622	149159	147784	158500	164806	154764	137808	166219	154317	126722	133852	124352	126836	126559	129352
4.28_210.1259n	193.123	4.27838	pos	(±)-Jasmonic Acid	62988	Unclassified	Unclassified	Unclassified			47.6	46.2	M+H-H2O, M+H	C12H18O3	1.31194	68798.2	77464	76402.1	71835	71681.7	77356.2	74854.8	73884.1	75220.4	70872.7	88111.9	86901.8	88887.2	80902.4	78348.9	85376.9
4.69_231.1593m/z	231.159	4.68762	pos	Dodecanedioic acid	HMDB0000623	Lipids and lipid-like molecules	Fatty Acyls	Fatty acids and conjugates		C02678	47.6	43.2	M+H	C12H22O4	0.922244	16083.3	18145.6	16585.8	15773.1	20608.6	19580.6	20897.7	20381.9	22426.5	18298.9	15200.3	15952.6	16572	14798.7	15886.1	14432
5.55_245.1031m/z	245.103	5.55405	neg	(1R,2R,3S,1'R)-Nepetalinic acid	HMDB0034971	Lipids and lipid-like molecules	Prenol lipids	Monoterpenoids	*		47.6	40	M+FA-H	C10H16O4	0.143751	7597.5	7706.45	7912.92	8105.14	7693.93	7454.28	9168.34	6685.11	8141.71	7578.55	8190.55	9051.83	8984.28	7734.22	7818.47	7905.45
6.39_379.2120m/z	379.212	6.38963	pos	Isopetasoside	HMDB0029622	Lipids and lipid-like molecules	Prenol lipids	Terpene glycosides	*		47.6	44.2	M+H-H2O	C21H32O7	1.10606	8026.15	7774.45	7242.44	7151.7	5290.95	4365.54	4821.62	4009.13	4641.13	4713.75	13285.9	10739	15425.3	9115.45	9346.42	8564.73
0.66_106.0503m/z	106.05	0.6578	pos	L-Serine	HMDB0000187	Organic acids and derivatives	Carboxylic acids and derivatives	Amino acids, peptides, and analogues	**	C00065	47.5	45.3	M+H	C3H7NO3	4.35256	32600.9	35715.4	33061.9	41532.9	37918.4	40461.4	39967.6	38451.1	43531.4	48455.8	38864.7	35474.3	35416.4	36535.9	32498.6	37080.8
0.72_139.0503m/z	139.05	0.7194	pos	Urocanic acid	HMDB0000301	Organoheterocyclic compounds	Azoles	Imidazoles	**	C00785	47.5	42.1	M+H	C6H6N2O2	0.719133	18267.4	18454.4	21616.7	22106.7	28978.7	20566.4	24482.4	17419.8	26260.3	28813.2	24874.4	19975.9	23267.6	18475.6	16827.8	26215.5
10.56_437.3418m/z	437.342	10.5587	pos	Desoxoglabrolide	HMDB0035791	Organic oxygen compounds	Organooxygen compounds	Carbohydrates and carbohydrate conjugates	*		47.5	43.6	M+H-H2O	C30H46O3	0.917871	647368	680269	573968	685517	575853	630800	518711	467802	608631	621524	885442	780185	932654	799293	795767	728626
12.76_425.3418m/z	425.342	12.7634	pos	25-hydroxy-cholesterol	3899	Lipids and lipid-like molecules	Steroids and steroid derivatives	Cholestane steroids		C15519	47.5	51.3	M+Na	C27H46O2	7.00799	141808	140768	149655	147733	142113	147476	129194	115900	140135	145497	130952	134642	140360	129127	120820	169278
14.45_201.1640m/z	201.164	14.4475	pos	Zerumbone	HMDB0036667	Lipids and lipid-like molecules	Prenol lipids	Sesquiterpenoids	*		47.5	42	M+H-H2O	C15H22O	0.848509	31693.6	34105.9	45201.7	39125.6	32076.9	35493.8	36537.1	32812.4	31141.9	32372.9	46494.6	62255.5	75664.8	70696.2	60782.3	54611
14.79_234.1622n	235.169	14.7919	pos	Confertifoline	85121	Unclassified	Unclassified	Unclassified			47.5	43.6	M+H-H2O, M+H	C15H22O2	0.826925	54103	62877	68038.8	67910.3	57335.5	57145.8	68752	59831.7	60362.4	60697.6	76763.3	91673.2	107083	106957	88631.1	89042.4
3.65_503.1409m/z	503.141	3.6482	neg	cis-p-Coumaric acid 4-[apiosyl-(1->2)-glucoside]	HMDB0037088	Organic oxygen compounds	Organooxygen compounds	Carbohydrates and carbohydrate conjugates	*		47.5	45.3	M+FA-H	C20H26O12	0.491985	47391.6	48601.8	47158	46348.6	26292.6	25779.3	24366.6	24885.2	24381	26217.9	79531.3	75321	76197.4	81772.4	83237.8	76545.1
3.70_561.2522m/z	561.252	3.69735	pos	Withaperuvin H	HMDB0034061	Lipids and lipid-like molecules	Steroids and steroid derivatives	Steroid lactones	*		47.5	56	M+H-H2O	C30H42O9S	0.919929	167632	137612	147612	156582	87172.3	91197.8	83686.1	79143.7	83955	71571.6	231689	234231	235446	196191	201968	193865
4.07_264.1212n	287.11	4.06975	pos	Ilicifolinoside A	HMDB0041186	Lipids and lipid-like molecules	Fatty Acyls	Fatty acyl glycosides	*		47.5	41	M+Na, M+K, M+NH4, M+H, M+H-H2O	C11H20O7	0.95175	2.4317e+06	2.2755e+06	2.18104e+06	2.23101e+06	1.76545e+06	1.83943e+06	1.7002e+06	1.57704e+06	1.58202e+06	1.77008e+06	3.15094e+06	3.01834e+06	3.40019e+06	2.60502e+06	2.57217e+06	2.54743e+06
4.19_149.0963m/z	149.096	4.19237	pos	Cuminaldehyde	44723	Lipids and lipid-like molecules	Prenol lipids	Monoterpenoids	**	C06577	47.5	43.6	M+H	C10H12O	1.20726	76823.6	77533.5	77469.9	80820.7	61561.8	64829.2	63577.6	61791.4	59429	59527.7	100479	100056	102334	94805.3	84534.4	92491.4
4.33_575.1741m/z	575.174	4.33012	pos	Liquiritigenin 4'-[3-acetylapiosyl-(1->2)-glucoside]	HMDB0035444	Phenylpropanoids and polyketides	Flavonoids	Flavonoid glycosides	*		47.5	48.6	M+H-H2O	C28H32O14	-3.10395	265430	264656	253645	244845	551844	567448	551572	528974	524127	532539	84616.8	85661	71370.6	84944.9	89055.7	96515.7
5.91_268.1677n	291.157	5.90563	pos	Deoxydihydro-artemisinin	HMDB0060570	Organoheterocyclic compounds	Dioxolopyrans	Unclassified			47.5	41.7	M+Na, M+K, M+H-H2O	C15H24O4	0.971368	171019	166715	171060	169099	87784.7	87998.1	81615	67172.7	98981.6	82625.8	293683	271681	300566	294427	308771	267630
6.98_227.1290m/z	227.129	6.97645	neg	9-undecynoic acid	LMFA01030617	Lipids and lipid-like molecules	Fatty Acyls	Fatty Acids and Conjugates			47.5	40.9	M+FA-H	C11H18O2	0.782668	21828.6	21341.1	21366.4	22796.8	8858	9660.54	9298.23	8173.6	9758.56	8754.58	10534	10387.6	9879.05	10189.9	9662.43	10415.7
9.29_507.2963m/z	507.296	9.29342	neg	Lucidenic acid M	HMDB0035973	Phenylpropanoids and polyketides	Flavonoids	O-methylated flavonoids	*	C10029	47.5	44.6	M+FA-H	C27H42O6	-0.128363	7859.03	7728.46	6292.99	8674.69	8575.37	10836.4	11632	14473.7	11273.8	13527.9	6057.91	5197.06	4823.47	3577.95	2908.3	2905.53
11.39_349.2740m/z	349.274	11.3897	pos	12,15-Epoxy-13,14-dimethyleicosa-12,14,16-trienoic acid	HMDB0112073	Lipids and lipid-like molecules	Fatty Acyls	Fatty acids and conjugates			47.4	42.3	M+H	C22H36O3	0.79318	34096.1	25890.9	33232.1	32946.2	15169.8	10363.1	7955.1	7245.39	7801	6501.63	15665.7	12819.6	12684.8	13125.8	17489.2	42707
13.41_585.3064m/z	585.306	13.4109	neg	Ciclesonide	HMDB0015480	Lipids and lipid-like molecules	Steroids and steroid derivatives	Pregnane steroids			47.4	43	M+FA-H	C32H44O7	-0.861704	143647	177485	138337	150926	200243	205044	195328	177076	205348	193722	123642	107303	103675	113925	122228	112743
4.19_161.1326m/z	161.133	4.19237	pos	7-Isopropyl-5-methylbicyclo[2.2.2]oct-5-en-2-one	HMDB0036681	Organic oxygen compounds	Organooxygen compounds	Carbonyl compounds	*		47.4	43.2	M+H-H2O	C12H18O	0.701101	35542.6	35477.8	33616.2	36043.8	28049.1	28472.5	29071.6	27381.2	26805.3	27310.8	46446.9	46314	47821.2	43872.5	39151.2	42997.4
4.40_487.1772m/z	487.177	4.40035	pos	Eremopetasitenin B2	HMDB0030901	Phenylpropanoids and polyketides	2-arylbenzofuran flavonoids	Unclassified	*		47.4	54.5	M+Na	C24H32O7S	2.41998	32430.7	29024.9	23617.1	26169.4	29809.2	26499.4	27615.5	24107.9	28190.7	24290.7	40309.7	44870.3	42162.1	42620	38820.5	43398
6.67_202.2167m/z	202.217	6.66857	pos	5E-Dodecen-1-ol	LMFA05000146	Lipids and lipid-like molecules	Fatty Acyls	Fatty alcohols			47.4	39.9	M+NH4	C12H24O	0.876836	201512	208161	206432	207699	267613	184764	235837	252864	210699	222216	152849	220044	191145	157441	146756	177441
7.69_943.3845m/z	943.385	7.68872	neg	Doxepin N-oxide glucuronide	HMDB0061139	Organoheterocyclic compounds	Benzoxepines	Dibenzoxepines			47.4	55.9	2M-H	C25H30NO8+	-2.63452	45885.4	47826.6	42013.8	48922.8	3411.89	6417.19	5168.53	6863.98	2933.99	3407.93	4217.58	4685.9	3721.42	2508.31	1458.22	1751.46
8.51_203.1798m/z	203.18	8.50658	pos	Isoacolamone	HMDB0035720	Lipids and lipid-like molecules	Prenol lipids	Sesquiterpenoids	*		47.4	44.4	M+H-H2O	C15H24O	1.66344	13679.5	14475.9	14251.7	14564.9	6036.74	5290.41	5759.54	5385.05	6305.65	5628.93	27602.4	23942.3	32959.6	20365.5	21762.4	20880.6
9.23_241.2164m/z	241.216	9.22873	pos	Auberganol	HMDB0039715	Lipids and lipid-like molecules	Prenol lipids	Sesquiterpenoids	*		47.4	42.3	M+H	C15H28O2	0.99197	3123.35	3420.95	3626.88	3747.61	1585.87	1414.78	1298.44	1030.32	1393.77	1498.12	7087.36	5637.85	8567.72	4566.27	4395.45	4505.69
0.74_221.0667m/z	221.067	0.739483	neg	Ethyl glucuronide	HMDB0010325	Organic oxygen compounds	Organooxygen compounds	Carbohydrates and carbohydrate conjugates			47.3	46.7	M-H	C8H14O7	-0.0904384	65816.4	64707.3	64143.8	67623.5	73177.5	87860	67709.7	81748.6	76133.3	75450.9	59616.1	64698.3	65000	74381.2	60453.3	58112.5
10.51_444.3613n	427.358	10.5054	pos	4alpha-Carboxy-4beta-methyl-5alpha-cholesta-8-en-3beta-ol	HMDB0012165	Lipids and lipid-like molecules	Prenol lipids	Triterpenoids			47.3	43.2	M+H-H2O, M+H	C29H48O3	2.10802	101201	102727	93955.1	93198.8	130764	128430	117840	92660.8	135088	126544	101097	100714	110792	98606.3	93467.9	86752.7
10.95_528.3453n	527.338	10.9475	neg	(22S)-Acetoxy-3alpha,15alpha-dihydroxylanosta-7,9(11),24-trien-26-oic acid	HMDB0035225	Lipids and lipid-like molecules	Prenol lipids	Triterpenoids	*		47.3	41	M-H, M+FA-H	C32H48O6	0.450562	59743	63840.5	53091.6	55027.6	69468.4	65140.8	68675.9	89390	81230	78874.1	44800.9	40270.1	49926.3	34492.1	33211.3	38721.3
11.41_429.3217m/z	429.322	11.4076	pos	Arlacel	HMDB0248603	Lipids and lipid-like molecules	Fatty Acyls	Fatty acid esters			47.3	43.3	M+H	C24H44O6	1.36792	88633.3	83055.1	88086.9	90145.1	83312.1	100245	77984.9	65659.1	85918	77582.4	91354	93226.7	102606	104708	93142.8	92093.3
11.41_442.3452n	465.334	11.4076	pos	4a-Methylzymosterol-4-carboxylic acid	HMDB0006927	Lipids and lipid-like molecules	Prenol lipids	Triterpenoids	**	C15808	47.3	39.9	M+H, M+Na	C29H46O3	1.11183	656157	660511	547152	596473	974447	1.03447e+06	960470	861758	1.0318e+06	963671	411177	394652	392159	364194	438694	366248
11.79_545.3455m/z	545.345	11.7928	pos	Hovenidulcigenin A	HMDB0041027	Lipids and lipid-like molecules	Prenol lipids	Terpene lactones			47.3	49.3	M+H	C32H48O7	-3.30588	244120	225214	258100	260540	209777	175388	176658	131902	176208	180983	307824	301711	358971	319448	281836	260205
12.76_419.2770m/z	419.277	12.7634	pos	10-F2-dihomo-IsoP	LMFA03110168	Lipids and lipid-like molecules	Fatty Acyls	Eicosanoids			47.3	40.6	M+Na	C23H40O5	0.408286	124675	112422	136784	124275	111620	90567.1	88036.5	48965.2	75818.3	82179.4	149510	168711	203556	192598	177059	134389
14.08_219.2110m/z	219.211	14.0775	pos	1,2-Dimethyl-4-(6-methyl-4-heptenyl)-1,3-cyclohexadiene	HMDB0037740	Hydrocarbons	Unsaturated hydrocarbons	Branched unsaturated hydrocarbons	*		47.3	40.1	M+H	C16H26	1.21058	9839.07	13708.4	11125.6	11281.7	14481.2	16353.9	17795.3	17270.2	19482.9	16066.5	9346.62	8570.26	8304.43	9009.2	9292.26	7633.93
14.81_213.1015n	231.135	14.8091	pos	Phenazopyridine	HMDB0015506	Organoheterocyclic compounds	Pyridines and derivatives	Aminopyridines and derivatives		C07429	47.3	44	M+H, M+NH4	C11H11N5	0.488008	56295.3	38655	38251	46758.6	50964.6	70295.9	29758.7	66747.8	33913.6	102823	48292.5	42929.5	18713.1	60146.6	20138.1	49050.5
3.98_167.0342m/z	167.034	3.98148	pos	Benzoquinoneacetic acid	HMDB0002334	Organic oxygen compounds	Organooxygen compounds	Carbonyl compounds			47.3	40.9	M+H	C8H6O4	1.64214	8824.84	9194.63	8160.31	8138.04	3827.96	4618.97	3714.67	3005.4	3646.92	3764.69	16591.5	13229.7	16838.1	13039.3	11728.6	12293.2
4.21_167.1068m/z	167.107	4.20897	pos	Epinepetalactone	90416	Lipids and lipid-like molecules	Prenol lipids	Terpene lactones	*		47.3	42.4	M+H	C10H14O2	1.04326	19561	21003.9	21687.9	21341.9	21439.1	22149.8	21657.1	22006.8	21927	21397.5	21749.9	21536.7	21580.9	20549.7	20825.8	21338.8
4.88_269.1386m/z	269.139	4.87887	pos	Kamahine C	HMDB0038935	Organic oxygen compounds	Organooxygen compounds	Ethers			47.3	40.4	M+H	C14H20O5	0.803407	78761.2	74613	72638.7	75164.7	53134.4	58547.2	56057.9	62376.8	50082.8	47606.8	105908	106911	112805	113779	113433	103132
4.97_253.1800m/z	253.18	4.96857	pos	6alpha-Carissanol	HMDB0035309	Lipids and lipid-like molecules	Prenol lipids	Sesquiterpenoids	*		47.3	42.6	M+H	C15H24O3	0.802259	74473.1	72061	71912.6	73539	48065.6	43322.7	45455.4	41820.5	46438.5	39982.7	115452	101841	127152	102023	95125.6	88928.5
5.05_273.0767m/z	273.077	5.05168	neg	2,4-Difurfurylfuran	HMDB0032217	Organoheterocyclic compounds	Heteroaromatic compounds	Unclassified			47.3	39.1	M+FA-H	C14H12O3	-0.620602	60839.4	57385.5	61395.6	62103.5	49574.1	73268.1	56522.5	59916.4	58859.1	59401	73841.8	62146.5	63583.8	62861.1	62604.6	52526.7
5.14_431.0985m/z	431.098	5.14352	neg	pipecolic acid betaine	HMDB0304559	Organic acids and derivatives	Carboxylic acids and derivatives	Amino acids, peptides, and analogues	*	C08283	47.3	41.5	M-H	C21H20O10	0.229912	177344	182921	183049	183198	169827	182330	175280	122259	190760	193250	213667	198596	200802	222637	207793	200835
7.02_712.3284n	695.325	7.02082	pos	Convalloside	HMDB0034195	Lipids and lipid-like molecules	Steroids and steroid derivatives	Steroid lactones			47.3	49.2	M+Na, M+H-H2O	C35H52O15	-3.07376	84541.5	78547.6	81651	75497.7	52355.8	56311.9	59288.9	61903.6	63574.8	55865.7	179192	207541	184582	185109	282888	200897
7.77_487.3422m/z	487.342	7.7696	pos	Gypsogenic acid	LMPR0106150032	Lipids and lipid-like molecules	Prenol lipids	Isoprenoids			47.3	66.4	M+H	C30H46O5	0.824099	21097.6	20027.4	18806.2	19566.6	21797.3	15238.7	16260.3	21558.5	20526.3	16902.9	25681.9	20565.4	21171.3	19708.5	20528.2	28142.5
8.99_277.1801m/z	277.18	8.98538	pos	Phytuberin	HMDB0035754	Lipids and lipid-like molecules	Prenol lipids	Sesquiterpenoids	*	C09709	47.3	40.1	M+H-H2O	C17H26O4	0.917651	10275.9	9311.12	12016.8	8159.47	9198.83	7602.34	9312.91	8596.09	5683.79	11424.1	8695.43	8096.74	9465.91	5303.4	5866.55	5853.01
11.14_285.2214m/z	285.221	11.1372	pos	Vitamin A2	HMDB0013117	Lipids and lipid-like molecules	Prenol lipids	Retinoids			47.2	40.4	M+H	C20H28O	0.538539	19078.5	18430.6	17897.4	17741.6	17145.5	16972.2	14862.8	9997.44	16929.7	16989.1	28212.3	25103.2	33196.2	25402.3	20951.5	21780.2
11.43_442.3814n	425.378	11.4263	pos	Betulin	73566	Lipids and lipid-like molecules	Prenol lipids	Triterpenoids	*	C08618	47.2	41.6	M+H-H2O, M+H	C30H50O2	0.625768	618350	623761	577554	600919	771013	800308	708947	661671	790022	709254	572810	555049	611928	495898	588280	548804
11.81_178.1358n	196.17	11.8098	pos	Geijerone	HMDB0038194	Lipids and lipid-like molecules	Prenol lipids	Monoterpenoids	*		47.2	39.6	M+H-H2O, M+NH4	C12H18O	0.368872	54065.6	48963.4	51042.3	50326.2	49778.5	61587.7	55858.5	70565.6	66323.5	53416.3	50825	39603.1	39820.8	44839.1	40431.6	44821.1
3.86_344.1112n	367.1	3.85677	pos	Homovanillyl alcohol glucuronide	HMDB0240527	Organic oxygen compounds	Organooxygen compounds	Carbohydrates and carbohydrate conjugates			47.2	42	M+NH4, M+Na	C15H20O9	1.25833	156841	158817	148896	146901	196288	213092	211342	192596	210864	201904	130065	135163	134095	132872	127228	139674
3.98_365.1453m/z	365.145	3.9823	neg	2,3-Butanediol apiosylglucoside	HMDB0033063	Organic oxygen compounds	Organooxygen compounds	Carbohydrates and carbohydrate conjugates	*		47.2	42.4	M-H2O-H	C15H28O11	0.0388091	123753	115649	118636	121991	6792.68	8109.22	8571.24	6351.14	8414.95	7680.76	19162.1	19834.5	19755.1	17756.8	19307.8	18465.4
4.00_481.1322m/z	481.132	3.999	pos	7-Hydroxy-4-methylphthalide O-[arabinosyl-(1->6)-glucoside]	HMDB0041336	Organic oxygen compounds	Organooxygen compounds	Carbohydrates and carbohydrate conjugates			47.2	42.1	M+Na	C20H26O12	1.27158	80108.6	79238.9	81536.9	78903.4	114386	125906	120053	109141	100912	106375	70472.2	60779.6	58989.7	57719.7	61810.4	58783.2
5.17_222.1259n	205.123	5.1698	pos	(6S)-dehydrovomifoliol	LMPR0103050009	Lipids and lipid-like molecules	Prenol lipids	Sesquiterpenoids	*	C04223	47.2	41.1	M+H-H2O, M+H	C13H18O3	1.21264	17464.4	20114.6	20544.9	21156	14724.3	17605.3	16551.9	16863.4	16706.4	15336	24510.1	24376.6	24607.4	25511.7	21640.3	24443.5
6.40_199.0978m/z	199.098	6.39582	neg	8-nonynoic acid	LMFA01030509	Lipids and lipid-like molecules	Fatty Acyls	Fatty Acids and Conjugates			47.2	43	M+FA-H	C9H14O2	1.60498	4776.36	4483.83	4327.05	4868.35	5342.6	4199.66	4823.41	4571.09	5383.89	4729.34	3555.04	4594.35	4152.53	4275.6	3999.75	4491.39
9.58_261.2216m/z	261.222	9.57837	pos	Alvaradonic acid	LMFA01031030	Lipids and lipid-like molecules	Fatty Acyls	Fatty Acids and Conjugates			47.2	39.5	M+H-H2O	C18H30O2	0.931225	7114.75	6229.71	6504.68	6081.85	864.457	1223.52	640.236	1073.66	984.861	1262.87	872.568	810.994	790.516	1093.93	817.751	2305.15
0.68_269.0877m/z	269.088	0.67675	neg	D-erythro-L-galacto-Nonulose	HMDB0029955	Organic oxygen compounds	Organooxygen compounds	Carbohydrates and carbohydrate conjugates	*		47.1	46.1	M-H	C9H18O9	-0.305282	133885	159991	176909	195213	162399	175756	188287	190211	181497	169384	175737	193048	177362	211909	204724	196855
0.69_255.0976m/z	255.098	0.688933	pos	L-Agaridoxin	HMDB0029445	Organic acids and derivatives	Carboxylic acids and derivatives	Amino acids, peptides, and analogues	*		47.1	38.9	M+H	C11H14N2O5	0.176749	171739	187591	188493	183634	231075	224524	245604	185208	294464	252557	149666	179042	168896	158745	141548	181978
10.81_207.1382m/z	207.138	10.8115	pos	13-Oxo-9,11-tridecadienoic acid	HMDB0034564	Lipids and lipid-like molecules	Fatty Acyls	Fatty acids and conjugates	*		47.1	41.7	M+H-H2O	C13H20O3	1.13505	4375.68	3990.16	4734.37	5128.55	14934.5	4069.05	5180.5	4159.32	5024.29	5923.52	2281.92	2011.48	2153.51	2263.46	1686.09	4895.73
11.21_118.0655m/z	118.065	11.2092	pos	4-Ethynylaniline	4113	Unclassified	Unclassified	Unclassified			47.1	41.2	M+H	C8H7N	3.15803	6210.21	6466.48	7736.44	7324.92	5708.65	5519.58	5725.55	4964.69	6654.25	5823.31	8286.41	7765.21	9212.11	8415.64	5608.55	8504.23
13.45_284.2950m/z	284.295	13.4527	pos	Safingol ( L-threo-sphinganine)	LMSP01080055	Lipids and lipid-like molecules	Sphingolipids	Sphingoid bases			47.1	38.8	M+H-H2O	C18H39NO2	0.550808	9.46309e+06	9.47824e+06	9.60177e+06	9.25084e+06	8.7264e+06	1.16183e+07	9.28741e+06	1.39669e+07	1.2021e+07	9.66384e+06	1.01805e+07	7.80531e+06	6.94607e+06	8.01171e+06	8.85816e+06	8.45987e+06
4.23_379.1002m/z	379.1	4.22618	pos	Veranisatin B	HMDB0040664	Lipids and lipid-like molecules	Prenol lipids	Terpene lactones	*		47.1	42.1	M+Na	C16H20O9	0.77441	739477	713404	693631	677244	902276	931994	897888	976787	851771	857922	673794	638435	609533	663307	678796	725556
4.83_387.1997m/z	387.2	4.82657	pos	Citroside A	HMDB0030370	Lipids and lipid-like molecules	Prenol lipids	Terpene glycosides	*		47.1	48.2	M+H	C19H30O8	-4.3822	27099.3	23661.3	21121.2	24341.2	13727.1	12328.4	14421.7	10637.1	11200.7	10159.1	42432.6	34855.1	51343.4	24932.7	28984.7	22497.1
8.23_220.1829n	203.18	8.23257	pos	Isospathulenol	HMDB0034718	Lipids and lipid-like molecules	Prenol lipids	Sesquiterpenoids	*		47.1	40.7	M+H-H2O, M+H	C15H24O	0.743699	26658.3	25866.2	28131.9	26916.8	9729.02	16306.4	9930.17	17974.6	8886.04	10717.6	49237	46877	50471.3	47465.6	45906.6	39580.5
8.48_309.2072m/z	309.207	8.47555	neg	13(S)-HpOTrE	36052	Unclassified	Unclassified	Unclassified			47.1	41.9	M-H	C18H30O4	0.337481	7907.29	7204.7	7238.33	7280.79	7364.39	7577.54	7159.21	9292.48	10087.4	9820.76	4685.44	5699.72	5513.66	4488.05	4441.66	5183.28
9.63_204.1515n	205.159	9.63277	pos	13-tetradecen-2,4-diyn-1-ol	LMFA05000016	Lipids and lipid-like molecules	Fatty Acyls	Fatty alcohols			47.1	38	M+H-H2O, M+H	C14H20O	0.581387	112537	113945	111931	113952	108475	109245	108556	124348	112430	119054	103170	116237	109412	109684	106462	124535
9.92_327.3373m/z	327.337	9.92415	pos	N-Hexadecanoylpyrrolidine	HMDB0032740	Organoheterocyclic compounds	Pyrrolidines	N-acylpyrrolidines	*		47.1	39.9	M+NH4	C20H39NO	0.946276	39191.9	33424.4	40387.7	39863.9	29450.1	24772.3	23344.2	25468.3	22275.9	19220	50713.8	56054.1	66762.6	62791.2	63914.9	54573.3
1.09_113.0350m/z	113.035	1.08985	pos	Uracil	HMDB0000300	Organoheterocyclic compounds	Diazines	Pyrimidines and pyrimidine derivatives	**	C00106	47	41.7	M+H	C4H4N2O2	3.95123	16713.4	15879.7	15622.1	17102.5	18913	19031.7	21612.6	19879.1	23534.7	18294.7	9069.77	9993.56	11042.8	9719.27	8674.8	12328.7
10.29_326.2461n	349.235	10.2891	pos	11-methoxy-12,13-epoxy-9-octadecenoic acid	LMFA01080007	Lipids and lipid-like molecules	Fatty Acyls	Fatty Acids and Conjugates			47	40.9	M+H-H2O, M+Na	C19H34O4	1.31313	32774	35633.7	33401.3	34987.7	32697.1	34078.8	28697.2	37927.4	101708	80792.2	26476.9	18532.2	17059.3	14654.6	14773.1	18142.7
10.36_537.3801m/z	537.38	10.3557	neg	25-acetoxy-ergosta-3beta,5alpha,6beta-triol	LMST01031059	Unclassified	Unclassified	Unclassified			47	37.8	M+FA-H	C30H52O5	0.87013	38168.7	46551	36733.3	40503.8	65770.3	79324.4	63258.9	63540.1	83801.4	93555.5	26260.2	21924.5	23719.4	21659.2	18941.3	22096.2
11.48_172.1334m/z	172.133	11.4815	pos	2,6-nonadienoic acid	LMFA01030447	Lipids and lipid-like molecules	Fatty Acyls	Fatty Acids and Conjugates			47	38	M+NH4	C9H14O2	1.50961	8612.28	8857.26	10621.7	10474.5	7999.03	6962.17	8045.07	8797.13	8650.69	8987.17	8575.17	7046.51	5964.5	6203.25	7131.48	7602.28
12.03_427.3577m/z	427.358	12.0265	pos	4α-carboxy-4β-methyl-5α-cholesta-8-en-3β-ol	HMDB0062384	Lipids and lipid-like molecules	Prenol lipids	Triterpenoids			47	40.5	M+H-H2O	C29H48O3	1.45011	95474.1	86755.4	98023.5	90078.3	61910.8	68105.1	58336.6	46815.9	59416.9	64372.6	138745	133789	150754	128741	120813	121314
12.39_380.2929n	403.282	12.3911	pos	24-Nor-5beta-cholane-3alpha,7alpha,12alpha,23-tetrol	LMST04060003	Unclassified	Unclassified	Unclassified			47	40.2	M+Na, M+K, M+NH4, M+H	C23H40O4	0.616764	1.03876e+06	1.10107e+06	1.00599e+06	1.02223e+06	1.21817e+06	1.2275e+06	1.15806e+06	1.38104e+06	1.32948e+06	1.49663e+06	1.00201e+06	1.02935e+06	1.01443e+06	905430	905802	1.00516e+06
4.14_180.0424n	163.039	4.14028	pos	2-Hydroxy-3-(4-hydroxyphenyl)propenoic acid	HMDB0006915	Benzenoids	Benzene and substituted derivatives	Phenylpyruvic acid derivatives	**	C05350	47	38.8	M+H-H2O, M+H	C9H8O4	0.884109	141112	148033	153432	150934	161091	174410	163481	192779	154408	173814	150399	145894	147936	146988	143826	151376
4.23_210.1623n	193.159	4.22618	pos	10-tridecynoic acid	LMFA01030603	Lipids and lipid-like molecules	Fatty Acyls	Fatty Acids and Conjugates			47	39.4	M+H-H2O, M+H	C13H22O2	1.35385	117514	119804	123280	120176	40140.8	46839.2	43029.7	36827	39405	45590.9	223835	212963	225863	204290	190554	186761
4.72_371.2067m/z	371.207	4.72232	pos	Dihydroroseoside	HMDB0040614	Lipids and lipid-like molecules	Fatty Acyls	Fatty acyl glycosides	*		47	40	M+H-H2O	C19H32O8	0.571223	277872	282718	264529	262485	262284	296122	276338	266361	260447	240291	350156	337173	344698	303444	307814	316058
4.78_636.1669n	635.16	4.78003	neg	Rhamnazin 3-[6''-(3-hydroxy-3-methylglutaryl)glucoside]	LMPK12112636	Lipids and lipid-like molecules	Polyketides	Flavonoids			47	43.7	M-H, M+FA-H	C29H32O16	-3.41108	608085	623839	569911	619933	558086	799020	731533	916948	657294	762225	551767	534233	519177	540078	522414	474257
5.02_173.0820m/z	173.082	5.0162	neg	Dihydro-5-propyl-2(3H)-furanone	HMDB0031681	Organoheterocyclic compounds	Lactones	Gamma butyrolactones	*		47	38.1	M+FA-H	C7H12O2	0.753938	7579.69	8049.74	8191.4	7394.72	10852.6	10003.4	9766.37	8122.29	9327.24	9663.79	5706.67	4939.98	5888.12	5436.28	5201.47	4726.1
5.22_461.1092m/z	461.109	5.21773	neg	Galangin 3-rhamnoside	LMPK12111633	Lipids and lipid-like molecules	Polyketides	Flavonoids			47	38.7	M+FA-H	C21H20O9	0.688385	53230.5	54459.5	50686.4	54033.4	78494.2	91311	84413.2	58504.6	87569.9	90997.7	39095	31928.6	32302	31994.1	30019.2	27122.6
5.82_201.1134m/z	201.113	5.81653	neg	2-Nonenoic acid	HMDB0031271	Lipids and lipid-like molecules	Fatty Acyls	Fatty acids and conjugates	*		47	39.5	M+FA-H	C9H16O2	1.23084	4769.47	5269.08	4987.14	5271.77	4667.87	4471.86	4763.97	4851.91	4560.23	4617.17	4168.62	4058.88	3978.27	3884.42	4062.37	3867.19
6.58_220.1830n	203.18	6.57617	pos	(-)-1(10),11-Eremophiladien-9beta-ol	LMPR0103250001	Lipids and lipid-like molecules	Prenol lipids	Isoprenoids			47	41.3	M+H-H2O, M+H	C15H24O	1.2934	14547.4	14879.8	14714.8	14567	8420.05	7689.15	8773.65	6146.84	7875.63	8257.77	26761.7	23763.8	31156.2	19961.9	18579.5	19718.2
8.84_386.1731n	409.162	8.8377	pos	Porson	HMDB0030810	Phenylpropanoids and polyketides	Diarylheptanoids	Cyclic diarylheptanoids	*		47	39.4	M+H, M+NH4, M+Na, M+H-H2O	C22H26O6	0.51036	5.91499e+06	5.8296e+06	5.80181e+06	5.65409e+06	5.04112e+06	6.60951e+06	4.32722e+06	8.58249e+06	6.51219e+06	3.95582e+06	6.23718e+06	5.04021e+06	5.3896e+06	6.57466e+06	6.76572e+06	4.8636e+06
9.24_309.1709m/z	309.171	9.23723	neg	methyl 8-[2-(2-formyl-vinyl)-3-hydroxy-5-oxo-cyclopentyl]-octanoate	LMFA01050151	Lipids and lipid-like molecules	Fatty Acyls	Fatty Acids and Conjugates			47	42.1	M-H	C17H26O5	0.507639	20750.7	20400.6	19805.8	20705.9	18975.4	18236.3	21140.2	22768.8	16608.6	25139.6	16259.2	16799.1	15112.9	14618.9	12566.8	14706.9
9.47_368.2565n	351.253	9.46857	pos	beta-Cortol	LMST02030229	Organic oxygen compounds	Organooxygen compounds	Carbohydrates and carbohydrate conjugates	**	C01235	47	38.6	M+H-H2O, M+Na	C21H36O5	0.51426	35075	31913	36065.6	31587.9	18494.7	23004.9	23520.2	18227.5	24792.6	23644.8	57147.5	48826.6	53744.9	35008.3	37336.5	43018.8
9.63_206.1671n	189.164	9.63277	pos	1-(2,6,6-Trimethyl-2-cyclohexen-1-yl)-1-penten-3-one	HMDB0035245	Lipids and lipid-like molecules	Prenol lipids	Sesquiterpenoids			47	38	M+H-H2O, M+H	C14H22O	0.391243	52590.6	53189	53542.9	50969.5	52169.6	53001.8	52329.9	58996.5	55954.8	58253.2	47232.8	53034.8	50604.2	51040.7	47154.6	56665.5
0.68_132.0423n	113.024	0.67675	neg	2-C-Methyl-1,4-erythrono-D-lactone	HMDB0029884	Organoheterocyclic compounds	Lactones	Gamma butyrolactones	*		46.9	38.8	M-H2O-H, M-H	C5H8O4	0.216601	380558	422662	455756	465887	442267	457265	457859	508675	455347	457679	410979	455743	446977	467621	468916	451127
11.88_382.3085n	405.298	11.8815	pos	Lepidiumterpenyl ester	HMDB0036865	Lipids and lipid-like molecules	Prenol lipids	Sesquiterpenoids	*		46.9	39.5	M+H-H2O, M+H, M+NH4, M+Na	C23H42O4	0.625193	1.48219e+06	1.54938e+06	1.39014e+06	1.40587e+06	1.71974e+06	1.78552e+06	1.61075e+06	2.00056e+06	1.87217e+06	1.89686e+06	1.34699e+06	1.44438e+06	1.3974e+06	1.27348e+06	1.27742e+06	1.24618e+06
4.56_479.1191m/z	479.119	4.56278	neg	Dihydrogenistin	HMDB0039935	Phenylpropanoids and polyketides	Isoflavonoids	Isoflavonoid O-glycosides	*		46.9	43	M+FA-H	C21H22O10	-0.967075	61080.7	64277.9	76300.2	75501.1	81150.5	72462.6	67545.4	34549.8	63228.1	71047.8	12667.9	22669.1	22247.6	16311.5	15088.6	34429.3
7.80_305.0819m/z	305.082	7.80128	neg	2,3-Dihydro-2,3-dihydroxy-4-(4-hydroxyphenyl)-1H-phenalen-1-one	HMDB0032848	Benzenoids	Naphthalenes	Phenylnaphthalenes	*		46.9	40.5	M-H	C19H14O4	-0.164708	7759.02	7813.66	8549.91	9001.19	8807.74	9108.87	9735.9	10627.5	8978.64	9438.82	6355.03	6495.21	7101.96	6364.09	6775.98	7358.18
8.78_220.1830n	203.18	8.783	pos	Humuladienone	HMDB0038208	Lipids and lipid-like molecules	Prenol lipids	Sesquiterpenoids	*		46.9	40.8	M+H-H2O, M+H	C15H24O	1.36434	27810.1	28200.9	29423	28988.2	14285.8	13005	13072.3	10454.2	15938.3	13884.7	53763.2	47434.2	63508	42463.8	38480.6	40577.1
9.40_376.0383m/z	376.038	9.39598	pos	Prochloraz	68898	Unclassified	Unclassified	Unclassified			46.9	92.9	M+H	C15H16Cl3N3O2	0.53538	153232	148943	152131	143697	25599.8	13189.7	22536.2	27381.1	25826.1	22361.9	396286	245237	274138	245310	245428	375264
1.84_371.0986m/z	371.099	1.84282	neg	2-O-p-Coumaroyl-D-glucose	HMDB0039167	Phenylpropanoids and polyketides	Cinnamic acids and derivatives	Hydroxycinnamic acids and derivatives	*		46.8	39	M+FA-H	C15H18O8	0.590614	90911	90088	93230.7	95229	81512.1	80832.7	81626.4	79771.7	76876.6	80253	117799	118155	119443	115076	119642	109404
10.81_481.3305m/z	481.331	10.8115	pos	EB 1213	LMST03020682	Lipids and lipid-like molecules	Sterol Lipids	Secosteroids			46.8	44.4	M+H	C31H44O4	-1.4514	62668.9	59971.1	52860.9	60739.6	126107	65945.1	63527.9	54521.4	73713.9	74438.1	47863.1	44017.7	45603.3	43602	38222.8	56372.8
13.07_293.1792m/z	293.179	13.0656	neg	Sodium Tetradecyl Sulfate	HMDB0014607	Organic acids and derivatives	Organic sulfuric acids and derivatives	Sulfuric acid esters			46.8	38.8	M-H	C14H30O4S	0.095644	363540	587703	358625	406056	483412	428393	457382	448810	453721	2.15836e+06	381631	295014	264346	263753	275574	257695
14.47_426.3866n	409.383	14.466	pos	Camelliol A	HMDB0033181	Lipids and lipid-like molecules	Prenol lipids	Sesquiterpenoids	*		46.8	40.5	M+H-H2O, M+H	C30H50O	0.967408	48450.4	61596.4	47446.1	47824.8	66636.3	80123.2	89317.7	85871.1	90697.8	85119.6	37521.2	33574.2	39981.9	37700.9	41200.3	33533.8
14.94_156.0769m/z	156.077	14.935	pos	L-2-Amino-3-(1-pyrazolyl)propanoic acid	HMDB0034267	Organic acids and derivatives	Carboxylic acids and derivatives	Amino acids, peptides, and analogues	*		46.8	39.3	M+H	C6H9N3O2	1.01994	94487.5	107847	100320	94346.8	83792.5	102636	104512	120835	112623	146138	88036.7	97163	86634.6	90402	72205.8	88783.8
3.72_517.1897m/z	517.19	3.71513	pos	Isosyringinoside	HMDB0040814	Organic oxygen compounds	Organooxygen compounds	Carbohydrates and carbohydrate conjugates	*		46.8	45.5	M+H-H2O	C23H34O14	-3.42363	51652	46305.6	47788.3	44918.6	49546.4	44571.9	46520.7	44600.5	43087.7	36268.6	24204.2	22095.7	21606.6	22708.5	19701.6	20167.8
3.79_453.1384m/z	453.138	3.78618	pos	Catechin-4-ol 3-O-alpha-L-rhamnopyranoside	LMPK12020201	Unclassified	Unclassified	Unclassified			46.8	43.2	M+H	C21H24O11	-1.63771	52162.8	48017.6	44927.5	47954	69673.4	69809.5	72233.7	61528.2	61686.5	64058	43529.2	39954.7	41164.7	38230.8	38471.3	38993.7
3.87_459.1541m/z	459.154	3.87135	neg	Hydralazine pyruvate hydrazone	HMDB0061143	Organoheterocyclic compounds	Diazanaphthalenes	Benzodiazines			46.8	40.8	2M-H	C11H10N4O2	1.39416	27145.2	25021.1	26346.6	27500.1	9751.31	5247.06	7969.1	11137.6	7151.17	9729.39	46798.6	44860.9	37550.7	44504.8	46861.9	44524.4
4.05_388.1617m/z	388.162	4.0534	pos	Linusitamarin	HMDB0040865	Phenylpropanoids and polyketides	Cinnamic acids and derivatives	Hydroxycinnamic acids and derivatives	*		46.8	43	M+NH4	C17H22O9	3.93572	226618	215759	216320	215703	3617.68	2736.89	4697.31	4375.7	3772.18	2989.41	3779.02	6088.77	5657.26	5643.2	5385.19	5044.06
4.14_166.1229m/z	166.123	4.14028	pos	Ephedrine	2541	Benzenoids	Benzene and substituted derivatives	Phenylpropanes	**	C01575	46.8	38.2	M+H	C10H15NO	1.51716	36790.8	35833.5	35167.2	36686.6	47.6924	271.893	39.2329	144.558	180.768	190.539	2.73368e-07	94.0606	2.73368e-07	2.73368e-07	77.3849	617.434
4.19_179.1432m/z	179.143	4.19237	pos	Aleprylic acid	LMFA01030189	Lipids and lipid-like molecules	Fatty Acyls	Fatty Acids and Conjugates			46.8	38.9	M+H-H2O	C12H20O2	0.92488	28029.4	28675.9	28881.2	29341.1	22165.9	21862.4	22037.6	18699.3	20483.2	19277.7	41461.2	42262.1	43899.2	39076.2	36145.2	36739.8
4.42_186.1259n	169.123	4.41882	pos	10-hydroxy-2E-decenoic acid	35523	Lipids and lipid-like molecules	Fatty Acyls	Fatty Acids and Conjugates			46.8	47.6	M+H-H2O, M+H	C10H18O3	1.56129	18513.5	19151.1	17762.2	18830.3	19457.3	19943	22206.5	21515.2	20295.4	20071.4	17426.8	17313.4	18210.6	18139.4	15649.4	17337.3
4.56_193.0863m/z	193.086	4.56383	pos	2-Methoxy-3-(4-methoxyphenyl)propanoic acid	HMDB0039428	Phenylpropanoids and polyketides	Phenylpropanoic acids	Unclassified	*		46.8	40.7	M+H-H2O	C11H14O4	1.57846	11228.9	11183.8	10705.1	11410.6	13883.8	16966.2	15868.6	16952.8	16651.2	15759.6	8160.34	8221.11	8084.62	8374.7	7741.71	8059.91
5.30_655.2365m/z	655.237	5.29577	pos	Myricanol 5-(6-galloylglucoside)	HMDB0036526	Phenylpropanoids and polyketides	Diarylheptanoids	Cyclic diarylheptanoids	*		46.8	44.8	M+H-H2O	C34H40O14	-2.98565	63561.2	60500	59759.7	56325.1	111038	121748	122646	142146	126409	108846	20891.1	19682.4	15196	16758.1	12599.5	15100.8
6.83_306.2641m/z	306.264	6.83415	pos	MG(a-13:0/0:0/0:0)[rac]	HMDB0072841	Lipids and lipid-like molecules	Glycerolipids	Monoradylglycerols			46.8	38	M+NH4	C16H32O4	0.758051	38928.1	38245.1	38649.8	36101.8	53225	40872.8	47110.7	44597.5	38116.6	43963.1	29881.7	43868.4	32537.7	24270.9	24490.4	30502.7
9.83_770.4097n	815.408	9.83457	neg	Spongipregnoloside C	LMST02030219	Lipids and lipid-like molecules	Sterol Lipids	Steroids			46.8	44.2	M-H, M+FA-H	C39H62O15	1.123	53028.6	47332.3	53370	48533.1	18541.1	22676.1	21147.8	19222	17337	19880.7	101996	98106.4	98647.8	92521.3	86652.1	76799.4
11.28_601.3717m/z	601.372	11.2792	pos	(25S)-5beta-spirostan-3beta-yl beta-D-glucoside	LMST01080008	Lipids and lipid-like molecules	Fatty Acyls	Fatty acids and conjugates	*		46.7	44.1	M+Na	C33H54O8	1.07777	123144	115491	129597	124320	90271.9	75526	63581	57735.1	79422.2	71038.3	191332	196590	237812	195849	162302	178774
11.88_409.3469m/z	409.347	11.8815	pos	24-vinyloxy-cholest-5,23Z-dien-3beta-ol	LMST01010285	Unclassified	Unclassified	Unclassified			46.7	39.9	M+H-H2O	C29H46O2	0.853906	55797.5	59037.4	50693.6	54495.6	57192.4	61299.7	52753.3	50219.2	62834.6	62554.8	61394.1	58887.6	62727.3	58065.2	56740	53126.2
12.46_203.1796m/z	203.18	12.4644	pos	Epishyobunone	HMDB0035306	Lipids and lipid-like molecules	Prenol lipids	Sesquiterpenoids	*		46.7	40.3	M+H-H2O	C15H24O	0.923456	23647.1	28958.5	28278.5	26478.1	28627.6	27932.9	30177.1	27600.1	26393.3	29526.7	27648.6	29791.7	32143.4	31782.6	32168.6	26562.7
13.32_279.2321m/z	279.232	13.3234	pos	9(R)-HODE	45660	Unclassified	Unclassified	Unclassified			46.7	40.8	M+H-H2O	C18H32O3	0.948202	8981.98	9374.43	10537.5	10388.9	8430.97	7485.28	7349.6	6323.69	8591.67	7746.56	12681.8	14102.7	15001.7	13158.9	11932.5	12852.3
2.13_148.0527n	166.087	2.13053	pos	Cinnamic acid	HMDB0000567	Phenylpropanoids and polyketides	Cinnamic acids and derivatives	Cinnamic acids	*	C10438	46.7	37.5	M+H, M+NH4	C9H8O2	1.84654	567607	596862	599782	598766	511321	602993	555901	434487	539691	528108	197117	190329	193334	197594	191656	211174
3.78_328.1159n	327.109	3.7788	neg	Dihydromelilotoside	HMDB0038334	Organic oxygen compounds	Organooxygen compounds	Carbohydrates and carbohydrate conjugates	*		46.7	37.9	M-H, M+FA-H	C15H20O8	0.285071	241389	228012	246609	261830	270817	309005	260194	213583	245812	244995	253699	239615	259468	238752	240653	227194
4.29_633.2380m/z	633.238	4.2895	neg	N-(1-Deoxy-1-fructosyl)histidine	HMDB0037839	Lipids and lipid-like molecules	Prenol lipids	Sesquiterpenoids			46.7	47.4	2M-H	C12H19N3O7	1.05612	581871	601086	563079	551779	589688	634981	623366	500480	578660	597372	606793	632762	684300	640447	619095	624510
4.76_371.1681m/z	371.168	4.75735	pos	(1S,2S,4R)-p-Menth-8-ene-1,2,10-triol 2-glucoside	HMDB0039469	Lipids and lipid-like molecules	Prenol lipids	Terpene glycosides	*		46.7	39.3	M+Na	C16H28O8	1.18559	67337.4	68418.9	66263.3	65712.2	64918.7	65607.9	59810.4	82896.2	65096	61675.5	81566.3	72737.3	76266	65908.2	60171.5	66244.7
5.00_460.1372n	459.13	4.99768	neg	Luteolin 7,3'-dimethyl ether 5-rhamnoside	LMPK12111049	Lipids and lipid-like molecules	Polyketides	Flavonoids			46.7	43.2	M-H, M+FA-H	C23H24O10	0.609802	26551.6	33733.7	29012.8	42578.2	20508.1	28992.6	22636.7	26950.6	23946.8	25508.6	46540.6	41273.9	41919.4	39061.3	37398.9	35780.2
7.39_260.2588m/z	260.259	7.39453	pos	Pentadecanoic acid	HMDB0000826	Lipids and lipid-like molecules	Fatty Acyls	Fatty acids and conjugates	*	C16537	46.7	37.5	M+NH4	C15H30O2	1.46934	19863.2	19227.2	20205.6	18802.2	29289.1	15927	23413.3	22398	21926.4	20360	14542.6	21774.6	17376	15283.8	15534.4	18215.2
10.87_513.3560m/z	513.356	10.866	pos	Acetoxolone	HMDB0247919	Unclassified	Unclassified	Unclassified			46.6	45.3	M+H	C32H48O5	-2.81396	64685.9	68602.6	54583.7	62071.7	108331	93014.2	90953.4	76254.7	86282.5	88705.1	56428.9	58260.6	49228.9	56918	47919.9	47120.5
2.54_294.0953n	317.085	2.5442	pos	Tuliposide B	HMDB0303141	Unclassified	Unclassified	Unclassified			46.6	35.7	M+NH4, M+Na	C11H18O9	0.876548	405583	415956	408742	406884	127.446	277.695	189.721	200.887	2.73368e-07	2.73368e-07	2.73368e-07	101.967	2.73368e-07	2.73368e-07	2.73368e-07	2.73368e-07
4.23_175.1484m/z	175.148	4.22618	pos	5,7alpha-Dihydro-1,4,4,7a-tetramethyl-4H-indene	HMDB0036683	Hydrocarbons	Unsaturated hydrocarbons	Branched unsaturated hydrocarbons	*		46.6	37	M+H	C13H18	1.41737	35930.9	36258.5	37887	37646.1	25155.7	25655.1	24562.9	23726	23889	24796.3	55313.8	52580.1	55771.4	51233.6	45636.3	49168.1
4.58_653.1730m/z	653.173	4.58012	neg	Diosmin	HMDB0029548	Phenylpropanoids and polyketides	Flavonoids	Flavonoid glycosides	*	C10039	46.6	37.6	M+FA-H	C28H32O15	1.15875	77811.8	78864.9	65796.3	50143.5	86291.3	95281.4	98212.5	44774.2	94407.1	105701	67990.9	65517.6	63234.1	62979.2	45272.4	61157.9
4.63_355.1729m/z	355.173	4.63405	pos	(1S,2R,4R)-p-Menth-8-ene-2,10-diol 2-glucoside	HMDB0039055	Lipids and lipid-like molecules	Prenol lipids	Terpene glycosides	*		46.6	37.3	M+Na	C16H28O7	0.437107	216183	222106	193189	213698	125946	131229	118541	114208	123242	113581	311477	309942	295288	274223	267833	277173
4.77_437.1444m/z	437.144	4.77387	pos	Ent-afzelechin-7-O-beta-D-glucopyranoside	LMPK12020033	Lipids and lipid-like molecules	Polyketides	Flavonoids			46.6	39.3	M+H	C21H24O10	0.368856	105274	102408	99445.4	97762.2	98427.3	141413	110896	142579	99803.5	102810	116808	100657	98542.8	101720	96287.2	86780.5
4.94_237.0406m/z	237.041	4.942	neg	Scopoletin	HMDB0034344	Phenylpropanoids and polyketides	Coumarins and derivatives	Hydroxycoumarins	**	C01752	46.6	36.3	M+FA-H	C10H8O4	0.939761	8486.33	8145.1	8530.41	8363.31	170.795	91.7223	165.267	177.47	162.681	241.986	122.049	165.696	112.869	185.99	55.6906	77.3456
6.26_191.1433m/z	191.143	6.25927	pos	(5alpha,8beta,9beta)-5,9-Epoxy-3,6-megastigmadien-8-ol	HMDB0034672	Organoheterocyclic compounds	Benzopyrans	Unclassified	*		46.6	36.3	M+H-H2O	C13H20O2	1.10192	6600.91	7330.67	8076.1	7305.48	2651.46	3095.35	2523.7	2783.48	3231.31	3159.03	5699.33	5693.49	6201.99	6054.05	5789.37	5442.01
6.56_234.1622n	235.17	6.55733	pos	Procurcumenol	HMDB0036427	Lipids and lipid-like molecules	Prenol lipids	Sesquiterpenoids	*		46.6	40.2	M+H-H2O, M+H	C15H22O2	1.12602	102267	101903	105810	103154	74362.1	71412.2	77550.1	72592.5	74778.3	76868.3	145708	134867	167930	124516	123222	117571
9.46_490.3663n	489.359	9.46142	neg	Xeniasterol-b	LMST01031063	Lipids and lipid-like molecules	Sterol Lipids	Sterols			46.6	36.7	M-H, M+FA-H, M-H2O-H	C30H50O5	0.885174	300339	303280	285278	294981	335386	361917	314520	332629	404187	398059	264676	251600	263299	245169	228560	244805
1.28_295.1034m/z	295.103	1.27563	neg	Ethyl 3-(methylthio)propanoate	HMDB0040413	Organic acids and derivatives	Carboxylic acids and derivatives	Carboxylic acid derivatives	*		46.5	42.3	2M-H	C6H12O2S	-3.06835	65304.5	63368.4	63167.8	64640.1	39770.3	42124.4	40068.6	39623.9	40062.5	41618	67782.7	66809.6	74139.8	70821.1	75011.5	64243.6
11.13_533.3492m/z	533.349	11.132	neg	Madasiatic acid	HMDB0035118	Lipids and lipid-like molecules	Prenol lipids	Triterpenoids	*		46.5	42.9	M+FA-H	C30H48O5	1.62616	25421.2	22378.2	25790.3	23564.9	13519.3	13018.4	11910.1	7288.29	13194.7	14772.7	41258.3	35894.5	39990.7	35290.3	33697.4	33212.1
11.19_246.1986n	247.206	11.191	pos	Ginsenoyne J	HMDB0040373	Lipids and lipid-like molecules	Fatty Acyls	Fatty alcohols	*		46.5	37.1	M+H-H2O, M+H	C17H26O	0.791726	26170.2	26248	24327.8	24830.8	31368.4	36643.2	34030.1	30670.1	41461	34572.2	18987.7	18538.4	18432.4	17514.9	17267.2	18419.9
11.32_313.2739m/z	313.274	11.316	pos	18-oxo-nonadecanoic acid	LMFA01060129	Lipids and lipid-like molecules	Fatty Acyls	Fatty Acids and Conjugates			46.5	34.2	M+H	C19H36O3	0.477003	36939.2	31185.6	35149.5	33478	29323.1	30463.7	28848.1	28621.2	26814.3	25768.9	41824.3	44478.8	44361.5	56326.5	39725.9	43529.8
11.43_125.0965m/z	125.096	11.4263	pos	4-hydroxy-2-octenal	LMFA06000039	Lipids and lipid-like molecules	Fatty Acyls	Fatty aldehydes			46.5	37.2	M+H-H2O	C8H14O2	2.57026	10628.8	11146.8	10337.6	10953.3	14306.3	14924.8	14017.8	13375.8	15237	15588.5	9719.91	9067.32	9636.04	8638.16	8079.89	8853.21
3.48_403.1249m/z	403.125	3.48057	neg	Phlorisobutyrophenone 2-glucoside	HMDB0029651	Organic oxygen compounds	Organooxygen compounds	Carbohydrates and carbohydrate conjugates			46.5	38.5	M+FA-H	C16H22O9	0.741737	31280.2	33780.2	32838.8	33923.7	40391	36951	35471.3	34678	35999.3	35320.6	30973.4	30575.6	27503.7	30013.4	30178	29217.9
4.60_469.2048m/z	469.205	4.59977	pos	2-O-alpha-D-Glucopyranosyl-O-beta-D-galactopyranosylhydroxylysine	HMDB0246739	Lipids and lipid-like molecules	Fatty Acyls	Fatty acyl glycosides			46.5	42.6	M+H-H2O	C18H34N2O13	4.02984	723742	687815	668051	691532	468154	499226	481136	502194	479153	405871	1.08418e+06	983222	1.02704e+06	908129	920774	891123
4.71_428.1670n	427.16	4.7072	neg	rosavin	HMDB0257308	Unclassified	Unclassified	Unclassified			46.5	42.3	M-H, 2M-H	C20H28O10	-2.95694	124722	125181	129309	132185	109071	117746	112128	115613	108897	122004	131050	139432	141863	138595	146362	140920
4.77_107.0497m/z	107.05	4.77387	pos	3-Hydroxybenzyl alcohol	HMDB0059712	Benzenoids	Benzene and substituted derivatives	Benzyl alcohols		C03351	46.5	40.9	M+H-H2O	C7H8O2	4.78808	4371.64	4295.73	4436.13	4404.35	4276.4	6323.56	4855.58	6097.78	4553.71	5106.56	4809.34	4194.68	4223.27	4310.25	4125.66	3776.43
5.17_250.1206n	251.128	5.1698	pos	Helinorbisabone	HMDB0032116	Lipids and lipid-like molecules	Prenol lipids	Monoterpenoids			46.5	36.2	M+H-H2O, M+H	C14H18O4	0.558726	67997.2	69802.4	69158	69981.4	55856.6	63094.1	59091.1	59932.6	59445.7	52001.9	91242.3	89907.6	90128.4	95412.6	81464.3	88409.2
6.89_244.2274m/z	244.227	6.89	pos	9E-tetradecenoic acid	HMDB0062248	Lipids and lipid-like molecules	Fatty Acyls	Fatty acids and conjugates			46.5	36.8	M+NH4	C14H26O2	1.44514	17916.8	17805.1	18027.7	16938.4	23151.8	14386.8	21402.8	20896.9	19771.4	21216.7	12342.1	16973.3	17684.2	13693.6	13172.4	16943.4
7.66_175.1121m/z	175.112	7.65687	pos	2E,4E,8Z,10E-dodecatetraenoic acid	LMFA01030240	Lipids and lipid-like molecules	Fatty Acyls	Fatty Acids and Conjugates			46.5	36.3	M+H-H2O	C12H16O2	1.63758	11621.5	11340.7	11389.7	11626.2	12419.1	11471	13548	12766.1	11697.1	10956.2	9568.15	9990.77	10300.1	10297	8883.48	10536.1
9.67_119.0859m/z	119.086	9.66835	pos	(±)-1-(4-Methylphenyl)ethanol	HMDB0034378	Benzenoids	Benzene and substituted derivatives	Toluenes	*		46.5	38.5	M+H-H2O	C9H12O	3.08457	11696.5	11992.9	12133.8	11890.4	9522.13	12115	8852.64	14447.9	11566.7	8572.77	10694.9	11298.1	11159.8	12108.3	10796.6	10955
0.59_199.1079m/z	199.108	0.591617	pos	Threonylproline	HMDB0029069	Organic acids and derivatives	Carboxylic acids and derivatives	Amino acids, peptides, and analogues			46.4	40.4	M+H-H2O	C9H16N2O4	0.894331	9355.39	7349.45	8432.14	7669.95	13439.5	12822	13331.6	15590.6	15166.5	14016	14506.4	12787.9	14046.5	14744.1	11446.3	14195.2
0.59_234.1814m/z	234.181	0.591617	pos	Valylvaline	HMDB0029140	Organic acids and derivatives	Carboxylic acids and derivatives	Amino acids, peptides, and analogues			46.4	38.6	M+NH4	C10H20N2O3	0.690119	49357.9	55899.5	48603.9	48043.9	83604.9	84700.8	88773.4	90765.4	85827.2	80687.9	38715.6	37946.1	40196.6	36038.6	35392.6	43118.6
1.09_123.0557m/z	123.056	1.08985	pos	Niacinamide	HMDB0001406	Organoheterocyclic compounds	Pyridines and derivatives	Pyridinecarboxylic acids and derivatives	**	C00153	46.4	39.4	M+H	C6H6N2O	3.07762	167865	187266	187475	192219	171947	166475	167587	173219	219643	164524	128289	122392	130880	129399	111813	137759
10.67_314.3420m/z	314.342	10.6673	pos	(Z)-11-Eicosen-1-ol	HMDB0034933	Lipids and lipid-like molecules	Fatty Acyls	Fatty alcohols	*		46.4	36.8	M+NH4	C20H40O	0.731055	70446.9	68889.8	54730.6	65991.4	50079.6	39315.9	54987	46372.5	42206.4	66144.7	37884.1	31512.7	29641.7	27292.7	41679.6	33960.9
11.05_191.1796m/z	191.18	11.0454	pos	8E,10E-Tetradecadienal	LMFA06000173	Lipids and lipid-like molecules	Fatty Acyls	Fatty aldehydes			46.4	35.5	M+H-H2O	C14H24O	0.937909	31127	34182.5	31260.5	35002.7	33005.4	35114.8	33788.2	31048.4	38243.7	35544	31373.7	31830.3	33578.8	34510.9	32399.6	28812.1
14.88_112.0873m/z	112.087	14.8816	pos	Histamine	HMDB0000870	Organic nitrogen compounds	Organonitrogen compounds	Amines	**	C00388	46.4	38.8	M+H	C5H9N3	3.77428	27033.4	43036.2	52061.2	44226.9	53732.9	44375.1	35054.5	55780.3	40969	57426.4	44857.4	43341.1	25094.2	40695.3	18328.1	49246.5
2.72_217.1051m/z	217.105	2.72305	pos	Tetraethylene glycol	HMDB0094708	Organic oxygen compounds	Organooxygen compounds	Ethers			46.4	38.2	M+Na	C8H18O5	2.38813	731743	768901	753240	791579	714934	615766	773040	714756	816873	698140	533997	599296	545484	640549	645476	530650
3.80_439.1461m/z	439.146	3.79745	neg	a-L-Fucopyranosyl-(1->2)-b-D-galactopyranosyl-(1->2)-D-xylose	HMDB0041222	Organic oxygen compounds	Organooxygen compounds	Carbohydrates and carbohydrate conjugates	*		46.4	39.5	M-H2O-H	C17H30O14	0.93749	34468.6	29942.1	30498.9	35164.8	26326.2	24479.7	28638.5	25235.8	26493.5	27228	42013.8	41435	39360.5	41110.4	37549.5	36819.3
4.42_395.0956m/z	395.096	4.41882	pos	Veranisatin C	HMDB0031756	Lipids and lipid-like molecules	Prenol lipids	Terpene lactones	*		46.4	37.7	M+Na	C16H20O10	1.92532	90336	90922.2	81823.9	82427.9	124650	143216	132687	136096	142039	120619	68369.4	63133.7	58294.9	58244.1	53908.5	61161.9
4.47_253.1415m/z	253.142	4.47375	pos	Talaromycin A	HMDB0030143	Organic oxygen compounds	Organooxygen compounds	Ethers			46.4	37.7	M+Na	C12H22O4	2.05979	35447.6	35857.7	35587.9	34091.7	22776.7	23129.9	23042.9	23240.2	21331.1	21881.1	51322.5	51183.7	55193	52662.6	49099.3	49251
7.92_386.2672n	409.256	7.91922	pos	3-methoxy Prostaglandin F1α	45613	Unclassified	Unclassified	Unclassified			46.4	37	M+H-H2O, M+Na	C21H38O6	0.968062	37326.2	36854	37670.6	37694.2	46711.3	50258.3	49140.5	56953.3	53010.5	51403.2	34810.1	32820	38200.2	23343.4	25808.6	26153.3
0.69_289.0918m/z	289.092	0.688933	pos	Phlorin	HMDB0035589	Organic oxygen compounds	Organooxygen compounds	Carbohydrates and carbohydrate conjugates	*		46.3	34.7	M+H	C12H16O8	-0.0727832	943782	960787	919557	961443	924470	966336	974228	1.10028e+06	974317	1.0046e+06	1.08705e+06	1.12546e+06	1.12426e+06	1.12506e+06	1.00442e+06	1.26194e+06
11.55_519.3694m/z	519.369	11.5528	neg	1alpha,25-Dihydroxy-2alpha-(3-hydroxypropyl)vitamin D3	LMST03020626	Lipids and lipid-like molecules	Sterol Lipids	Secosteroids			46.3	39.9	M+FA-H	C30H50O4	0.706814	31687.5	31994.4	31262.6	30090.4	34374.2	34690.2	29394.4	24224.3	37500	36590.1	45961.8	40861.6	47516.1	41492.3	40315.3	41483.7
12.14_747.4542m/z	747.454	12.1381	neg	Tsangane L 3-glucoside	HMDB0040824	Lipids and lipid-like molecules	Prenol lipids	Terpene glycosides			46.3	44.1	2M-H	C19H34O7	0.730353	25560.1	26471.6	29379	25922.1	23131.8	22923.1	23897.7	19777.4	19285.1	22688.1	34568.5	40558.9	38422.1	35456.1	37776.6	40756.6
13.14_228.1961m/z	228.196	13.1399	pos	9-tridecynoic acid	LMFA01030602	Lipids and lipid-like molecules	Fatty Acyls	Fatty Acids and Conjugates			46.3	35.4	M+NH4	C13H22O2	1.3363	54113.2	53456.5	54463.9	55985.5	51487.3	44442.4	57396	57942.4	51725.5	46654.1	45648	38633.9	40260.3	39786.4	39409.4	41157.9
14.55_461.3640m/z	461.364	14.5499	neg	gamma-Tocopherol	HMDB0001492	Lipids and lipid-like molecules	Prenol lipids	Quinone and hydroquinone lipids	**	C02483	46.3	38	M+FA-H	C28H48O2	0.972642	21076.8	14582	22943	20458.2	13391	6742.11	6412.38	3532.33	4968.25	5121.45	29986.1	32260.4	35386.4	34273.9	35787.9	34127.2
2.78_355.1002m/z	355.1	2.77688	pos	Leonuriside A	HMDB0031721	Organic oxygen compounds	Organooxygen compounds	Carbohydrates and carbohydrate conjugates	*		46.3	35.8	M+Na	C14H20O9	0.862352	79088.3	90195.5	86339.4	86216.1	146071	156218	147517	149012	150957	137991	35474.5	34145.5	35071.2	32663.7	32604.7	33368.1
3.18_299.0773m/z	299.077	3.1813	neg	4-Methylcatechol 1-glucuronide	HMDB0240458	Unclassified	Unclassified	Unclassified			46.3	34.3	M-H	C13H16O8	0.0566659	89322.3	90190.5	91970.5	93804.9	73773.3	67639.6	65056.8	55098.8	62828.2	68802.4	129954	122994	133904	120159	119924	110720
3.67_360.1422n	405.14	3.66677	neg	1-(3,4-Dimethoxyphenyl)-1,2-ethanediol 1-O-b-D-glucoside	HMDB0034626	Organic oxygen compounds	Organooxygen compounds	Carbohydrates and carbohydrate conjugates	*		46.3	37.7	M-H, M+FA-H	C16H24O9	0.340145	31992.5	29939.2	33149.2	30966	38454	38075.8	36559.3	37543.3	35313.2	37825.9	31679.1	29367.3	25764	29108.3	28953.6	26771.9
3.98_504.0881n	503.081	3.9823	neg	Luteolin 3'-(3''-acetylglucuronide)	HMDB0038808	Phenylpropanoids and polyketides	Flavonoids	Flavonoid glycosides	*		46.3	43.3	M-H, M+FA-H	C23H20O13	-4.56109	133349	137759	134737	139825	64439.2	86118.8	74065.3	54979.4	65830.9	74046.7	243053	205302	249045	201826	201199	174527
4.20_621.1938m/z	621.194	4.20083	neg	Dhurrin	HMDB0060471	Organic oxygen compounds	Organooxygen compounds	Carbohydrates and carbohydrate conjugates	**	C05143	46.3	51.7	2M-H	C14H17NO7	0.190126	105863	105420	100969	107465	87941.7	85093.8	89294.3	80371.4	90653.9	82530.8	127769	118326	121446	122628	117532	111005
4.71_208.1102n	209.117	4.70525	pos	Jasmine ketolactone	HMDB0030150	Organoheterocyclic compounds	Oxocins	Unclassified	*		46.3	37.7	M+H-H2O, M+H	C12H16O3	1.26548	24601.2	26300.9	27232.5	28082.7	23176.2	23473.1	22476.7	21904.1	24424.8	22100	32414.5	30217	34136	30754.2	27953.1	33551.5
5.37_563.2713m/z	563.271	5.36758	neg	Blumenol C O-[rhamnosyl-(1->6)-glucoside]	HMDB0031935	Lipids and lipid-like molecules	Fatty Acyls	Fatty acyl glycosides	*		46.3	37.3	M+FA-H	C25H42O11	0.727927	33730.8	31327.7	30743.9	33575.1	33938.9	36543.8	34657.1	44031.7	32675.3	37436.5	36472.5	33071.1	30706	31182.1	28372.6	27463.2
7.99_487.3422m/z	487.342	7.99412	pos	Lucyin A	HMDB0041041	Lipids and lipid-like molecules	Prenol lipids	Triterpenoids	*		46.3	61.5	M+H	C30H46O5	0.874544	19834.2	19284.4	19599.4	19544.9	21662	19701.4	19348.7	18691.3	19583.4	19900.7	22288.1	20555.3	22167.6	24008.7	24615.6	23870.2
9.47_315.2775n	338.267	9.46857	pos	Dehydrophytosphingosine	HMDB0038057	Organic nitrogen compounds	Organonitrogen compounds	Amines	*		46.3	35.5	M+H-H2O, M+Na	C18H37NO3	0.385755	67722.1	66973.8	70120.3	67416.2	58161.1	52305.6	54906.1	56527	59404.7	67072.9	58727.4	46210.2	44499.6	51544.1	48583.4	67508.5
9.83_770.4093n	793.399	9.83243	pos	(23S,25R)-12alpha,17alpha,23-trihydroxyspirost-5-en-3beta-yl O-alpha-L-rhamnopyranosyl-(1-2)-beta-D-glucopyranoside	LMST01080060	Unclassified	Unclassified	Unclassified			46.3	43	M+NH4, M+Na	C39H62O15	0.615068	116407	111797	117150	122089	57076.6	53321.4	48666.5	56257.9	49138.5	51880	188654	195139	197221	183364	142104	149892
1.11_261.0584m/z	261.058	1.10527	pos	Tiaprofenic acid	HMDB0015538	Organic oxygen compounds	Organooxygen compounds	Carbonyl compounds			46.2	44.3	M+H	C14H12O3S	1.5488	523250	515234	519371	498613	477372	588559	487617	465287	497357	541959	610709	577565	642096	538532	513130	522828
11.14_405.3520m/z	405.352	11.1372	pos	4,4'-Diapo-zeta-carotene	LMPR01070142	Lipids and lipid-like molecules	Prenol lipids	Isoprenoids			46.2	37.9	M+H	C30H44	1.01526	49465.7	48795.4	42235.8	45963	48765.1	48093.9	36997.4	28061.9	49553.6	44097	61037.9	54717.5	70668.4	53297.8	51515	48965.7
11.20_740.4354n	785.434	11.2047	neg	Desglucodesrhamnoparillin	HMDB0033493	Lipids and lipid-like molecules	Prenol lipids	Terpene glycosides	*		46.2	36	M-H2O-H, M+FA-H, M-H	C39H64O13	0.979142	88324	78942.2	79984.1	73303.3	90184.5	105195	93649	95872.4	84773.4	84635.8	166148	151775	145965	142153	155857	136820
11.30_407.3676m/z	407.368	11.2973	pos	alpha-Amyrone	HMDB0036659	Lipids and lipid-like molecules	Prenol lipids	Triterpenoids	*		46.2	38.7	M+H-H2O	C30H48O	0.953293	190989	189313	185713	181889	224338	248277	207710	183966	247278	219480	178443	168567	179871	164954	188014	162251
11.32_191.1796m/z	191.18	11.316	pos	8E,10Z-Tetradecadienal	LMFA06000175	Lipids and lipid-like molecules	Fatty Acyls	Fatty aldehydes			46.2	34.6	M+H-H2O	C14H24O	0.946726	52085.8	54861.9	52085.3	54772.4	61749	66342.7	61097.3	55321.9	70868.1	68017.3	46212.6	42404.6	47164.2	44850.4	42927.2	42383.7
11.43_217.1954m/z	217.195	11.4263	pos	4,6,11-hexadecatrienal	LMFA06000096	Lipids and lipid-like molecules	Fatty Acyls	Fatty aldehydes			46.2	34.9	M+H-H2O	C16H26O	1.28068	20578.7	23483.2	20425.6	21275.9	29619.4	31305.3	25939.1	25976.9	31142.3	29764	18400.4	17461.1	18247.7	15227.4	15512.5	16983.6
12.12_475.3277m/z	475.328	12.1198	neg	Sorbitan stearate	HMDB0029888	Lipids and lipid-like molecules	Fatty Acyls	Fatty acid esters			46.2	34.5	M+FA-H	C24H46O6	0.181217	29279.7	30196.2	27984.5	30221.2	34125	39049.8	33619.6	33026.7	36798.7	35662.1	26026.3	25034.9	27116.9	28120.7	28503.1	25494.5
13.60_292.2768n	310.311	13.5993	pos	Geranylcitronellol	HMDB0032147	Lipids and lipid-like molecules	Prenol lipids	Diterpenoids	*		46.2	34.1	M+H, M+NH4, M+H-H2O	C20H36O	0.576608	7.03534e+06	7.21172e+06	7.17564e+06	7.50046e+06	6.60393e+06	7.27669e+06	7.82198e+06	9.74232e+06	8.32261e+06	6.01258e+06	6.31329e+06	5.64609e+06	5.62884e+06	5.1487e+06	6.10589e+06	5.48324e+06
13.65_207.1746m/z	207.175	13.6546	pos	8-tetradecynoic acid	LMFA01030589	Lipids and lipid-like molecules	Fatty Acyls	Fatty Acids and Conjugates			46.2	35.5	M+H-H2O	C14H24O2	0.990941	9812.51	8720.88	10599.8	12012.9	7636.19	8430.96	7760.92	5749.99	7094.26	8100.39	13504.6	13653.5	16209.2	14047.2	11155.3	12306
15.42_395.3673m/z	395.367	15.4201	pos	4alpha-Methyl-23-methylene-cholest-5-en-3beta-ol	LMST01060004	Unclassified	Unclassified	Unclassified			46.2	37.6	M+H-H2O	C29H48O	0.233042	12961.4	11006.8	16413.8	14775.5	5862.69	4792.68	5787.4	4332.2	5385.56	4685.45	19427.5	18903.5	22219.9	22834	22263.4	18973.6
4.07_261.0881m/z	261.088	4.07358	neg	Aspartylphenylalanine	HMDB0000706	Organic acids and derivatives	Carboxylic acids and derivatives	Amino acids, peptides, and analogues			46.2	35.6	M-H2O-H	C13H16N2O5	0.0977805	23994.4	25701.2	25421	25410	19774.5	23298.3	20412.5	20144.6	19991.3	22853.5	18564.3	19412.5	19830.9	19347.8	19517.3	17380.1
4.67_565.1197m/z	565.12	4.67147	neg	Isorhamnetin 3-(6''-acetylglucoside)	LMPK12110588	Lipids and lipid-like molecules	Polyketides	Flavonoids			46.2	37.4	M+FA-H	C24H24O13	-0.39964	99307.6	99948.9	91201.1	92970.9	73435.7	92122.9	80751.9	63209	86871.4	83720.2	137594	128845	121634	131186	129835	126036
6.50_230.2482m/z	230.248	6.5018	pos	3E-Tetradecen-1-ol	LMFA05000174	Lipids and lipid-like molecules	Fatty Acyls	Fatty alcohols			46.2	35.2	M+NH4	C14H28O	1.56936	26035.1	24705.1	24944.6	23759.3	32350.3	26212	30769.1	30026.8	27881.7	26221.2	20927.4	22731.3	22967.1	20717.9	20196.1	22350.8
8.23_514.2779n	537.267	8.23257	pos	Capsianoside V	HMDB0030737	Lipids and lipid-like molecules	Prenol lipids	Terpene glycosides	*		46.2	34.1	M+NH4, M+Na, M+H	C26H42O10	0.233449	701700	679170	678282	630918	253665	394398	245866	419219	211838	228128	1.25129e+06	1.14236e+06	1.23609e+06	1.20453e+06	1.12753e+06	940980
1.09_124.0396m/z	124.04	1.08985	pos	Picolinic acid	HMDB0002243	Organoheterocyclic compounds	Pyridines and derivatives	Pyridinecarboxylic acids and derivatives	**	C10164	46.1	36.2	M+H	C6H5NO2	2.74774	80372.1	86448.7	87367.7	94095	59163	61131.4	66887.8	65276.6	68649.2	71272.6	47740.6	45743.8	44927	43966.9	42930	58574
1.78_168.1022m/z	168.102	1.77808	pos	2-Hepteneoylglycine	HMDB0094728	Organic acids and derivatives	Carboxylic acids and derivatives	Amino acids, peptides, and analogues			46.1	37.9	M+H-H2O	C9H15NO3	1.83007	35378.3	40187.7	41903	41720.1	4485.6	4908.32	5667.79	6019.55	5954.83	7267.55	5172.52	5497.62	5227.86	5781.95	6124.99	8365.11
1.94_350.0907m/z	350.091	1.93662	pos	Loracarbef	HMDB0014590	Organoheterocyclic compounds	Lactams	Beta lactams		C08109	46.1	59.3	M+H	C16H16ClN3O4	1.44062	83245.2	89065.2	84487.1	85865.8	100235	112529	107519	97378.3	102482	95395.1	78803.3	77316.8	77494.9	70824.1	74516.9	71136.2
10.99_445.3681m/z	445.368	10.9927	pos	6-Deoxohomodolichosterone	HMDB0034430	Lipids and lipid-like molecules	Steroids and steroid derivatives	Stigmastanes and derivatives	*		46.1	36.5	M+H-H2O	C29H50O4	1.1086	37297.7	32455.5	29543.4	33603.7	51777	53541.8	47195.4	35352.8	53650.8	50730.6	31943.7	32096.5	39903.3	33100.2	35105.3	28141.6
12.48_410.3551n	411.362	12.4814	pos	Delta 8,14 -Sterol	LMST01031020	Lipids and lipid-like molecules	Sterol Lipids	Sterols	**	C11508	46.1	45.4	M+H-H2O, M+H	C29H46O	0.643535	361213	396231	382480	384168	438504	457196	495610	460693	392774	498755	326839	351168	351310	377707	374250	364877
3.65_573.1044m/z	573.104	3.6482	neg	Rubroskyrin	HMDB0030865	Benzenoids	Anthracenes	Anthraquinones			46.1	39.7	M-H	C30H22O12	0.98927	142741	148354	153495	154450	262840	214979	220410	166204	232310	199924	37346.9	57801.1	53171.2	54798.3	56378.8	98548.9
3.95_326.1005n	349.09	3.94608	pos	cis-Melilotoside	HMDB0060077	Organic oxygen compounds	Organooxygen compounds	Carbohydrates and carbohydrate conjugates	**	C05839	46.1	35.1	M+Na, M+K, M+NH4	C15H18O8	0.895829	1.65763e+06	1.58161e+06	1.56812e+06	1.56766e+06	1.4138e+06	1.65525e+06	1.58643e+06	1.50229e+06	1.46944e+06	1.49464e+06	1.86577e+06	1.80924e+06	1.92385e+06	1.79122e+06	1.79606e+06	1.83012e+06
4.19_290.0792n	291.086	4.19237	pos	Robinetinidol	LMPK12020017	Lipids and lipid-like molecules	Polyketides	Flavonoids			46.1	33.5	M+H-H2O, M+H	C15H14O6	0.427921	4.22844e+06	4.10334e+06	3.95987e+06	4.08708e+06	3.46186e+06	4.62212e+06	4.01388e+06	5.01419e+06	3.58315e+06	3.83016e+06	4.9425e+06	4.61281e+06	4.66386e+06	4.55741e+06	4.69634e+06	4.15712e+06
4.23_173.1328m/z	173.133	4.22618	pos	trans-beta-damascenone	LMPR01070304	Organic oxygen compounds	Organooxygen compounds	Carbonyl compounds			46.1	36.3	M+H-H2O	C13H18O	1.49081	36461.8	34794.5	36018.6	36803	33175.7	33343.7	32626.7	31733.5	32751.3	33367.1	41955.6	40662.6	41450	39167.9	36212.5	39373.8
5.37_395.1683m/z	395.168	5.36792	pos	Kinetin-7-N-glucoside	HMDB0012243	Organic oxygen compounds	Organooxygen compounds	Carbohydrates and carbohydrate conjugates			46.1	43	M+NH4	C16H19N5O6	2.42084	14706.5	15470	15527.7	16272.9	9649.7	13608.5	10432.8	8745.92	9282.09	8990.06	25620	27771	23569.7	21445.8	18973.8	18101.2
6.76_326.1139m/z	326.114	6.7618	pos	phenyl [1-(N-succinylamino)pentyl]phosphonate	LMFA08020199	Lipids and lipid-like molecules	Fatty Acyls	Fatty amides			46.1	38.5	M+H-H2O	C15H22NO6P	-3.78949	17585.6	16802.9	19217.7	18544.1	1437.64	92.6407	2.73368e-07	2.73368e-07	2.73368e-07	53.347	1016.58	2.73368e-07	2.73368e-07	2.73368e-07	1428.52	17029.2
7.05_678.2933m/z	678.293	7.05118	neg	Rifamycin	LMPK05000005	Lipids and lipid-like molecules	Polyketides	Ansamycins and related polyketides	**	C12044	46.1	40.2	M-H2O-H	C37H47NO12	1.84626	89634	85487.9	80372.2	84348	2.73368e-07	2.73368e-07	2.73368e-07	514.856	2.73368e-07	415.688	281.81	870.762	842.483	2083.24	900.9	235.907
8.80_456.3243n	439.321	8.80125	pos	Norselic acid B	LMST01040191	Lipids and lipid-like molecules	Sterol Lipids	Sterols			46.1	35.8	M+H-H2O, M+H	C29H44O4	0.794649	63270.3	54056.2	58476.8	56137.4	132644	90133.8	87893.7	83631.3	91670.4	82477	31245.9	26890.1	29662.5	25315.9	29412.2	35343.6
0.68_120.0422n_2	119.035	0.67675	neg	(S)-3,4-Dihydroxybutyric acid	HMDB0000337	Organic acids and derivatives	Hydroxy acids and derivatives	Beta hydroxy acids and derivatives			46	34.7	M-H2O-H, M-H	C4H8O4	-0.298352	264073	280215	309525	305930	325607	343276	335743	385591	337977	336247	301424	343472	326276	350832	348768	328128
10.11_346.3319m/z	346.332	10.1051	pos	11-methoxy-nonadecanoic acid	LMFA01080031	Lipids and lipid-like molecules	Fatty Acyls	Fatty Acids and Conjugates			46	35	M+NH4	C20H40O3	0.983974	322977	321449	259704	298359	156328	83942.9	313400	203597	138918	354731	116709	84598.8	65292.1	46304.9	117627	107558
10.22_356.3524m/z	356.352	10.216	pos	Eicosanoyl-EA	3723	Lipids and lipid-like molecules	Fatty Acyls	Fatty amides			46	35	M+H	C22H45NO2	0.40151	321347	324581	322638	317297	399052	293471	331041	363764	342240	354478	269836	313339	295885	265027	294626	335113
11.81_166.1359n	184.17	11.8098	pos	2-Hexylidenecyclopentanone	HMDB0031728	Organic oxygen compounds	Organooxygen compounds	Carbonyl compounds			46	33.1	M+H-H2O, M+NH4	C11H18O	0.914094	60777.9	62795	63445.1	67258.9	68021.2	78551.6	66308.9	89805.9	85471.9	70314.9	69390.7	51285.2	46462.2	51300.9	46247.3	62374.5
12.53_180.1513n	198.185	12.5338	pos	Homodihydrojasmone	HMDB0031181	Organic oxygen compounds	Organooxygen compounds	Carbonyl compounds			46	41.8	M+H-H2O, M+NH4	C12H20O	-0.455644	59746.8	67902.8	61865	67141.9	67376.7	67121.6	67871.5	84514.5	77891.2	67305.2	57175.3	55791.4	48422.7	52308.6	51950.5	59826.6
13.42_685.4642m/z	685.464	13.4163	pos	1-(O-alpha-D-glucopyranosyl)-27-keto-(1,3R,29R)-triacontanetriol	LMFA13010029	Lipids and lipid-like molecules	Fatty Acyls	Fatty acyl glycosides			46	41	M+K	C36H70O9	-1.50842	150943	166598	187597	202365	170664	194776	178589	173934	155786	189732	217247	218667	269657	212290	282581	182266
3.91_372.1424n	395.132	3.91087	pos	Citrusin E	HMDB0039234	Organic oxygen compounds	Organooxygen compounds	Carbohydrates and carbohydrate conjugates	*		46	35.2	M+NH4, M+Na	C17H24O9	0.973125	338164	316568	316239	314780	467576	500169	512979	556375	468615	456322	226750	209767	222602	206319	200585	199159
3.98_482.1063n	505.096	3.98148	pos	3'-(2''-Galloylglucosyl)-phloroacetophenone	HMDB0040622	Organic oxygen compounds	Organooxygen compounds	Carbohydrates and carbohydrate conjugates	*		46	33.8	M+NH4, M+Na, M+H	C21H22O13	0.64127	480551	468525	429778	442400	213919	276399	217729	159077	205042	215426	878969	708497	859385	691936	687231	608061
4.67_447.2235m/z	447.224	4.67147	neg	Kenposide B	HMDB0039749	Lipids and lipid-like molecules	Prenol lipids	Terpene glycosides	*		46	37.6	M-H	C21H36O10	-0.111608	67715	72718.5	71639.7	67376.3	50447.3	51587.8	51137.3	46049.6	50979.3	48693.4	90530.9	92927.9	89115.6	94002.5	92716.3	95404
5.10_461.1417m/z	461.142	5.09532	pos	7-Hydroxy-5-(4-hydroxy-2-oxopentyl)-2-methylchromone 7-glucoside	HMDB0034698	Organic oxygen compounds	Organooxygen compounds	Carbohydrates and carbohydrate conjugates	*		46	35.6	M+Na	C21H26O10	-0.241454	6981.49	10891.8	9186.79	7624.98	7774.55	8713.81	11431	35216	20568.4	15566	4910.94	2101.03	1627.13	1636.63	1761.69	3059.19
5.31_289.1413m/z	289.141	5.3145	pos	(1alpha,4alpha,5beta,6alpha,11betaH)-1,4-Epoxy-5-hydroxy-10(14)-germacren-12,6-olide	HMDB0037005	Organoheterocyclic compounds	Lactones	Gamma butyrolactones	*		46	34.1	M+Na	C15H22O4	0.933341	27214	26321.7	26255	26521.3	13132.7	16851.9	15937.1	14014.4	17966.3	14363.9	44709.8	41718.7	44356.4	44523.9	45669.7	41807.2
5.49_341.1389m/z	341.139	5.49497	pos	Brosimacutin D	LMPK12140055	Lipids and lipid-like molecules	Polyketides	Flavonoids			46	34.8	M+H	C20H20O5	1.51573	8677.36	8510.41	7826.21	8103.87	11533.9	32444.9	10774.2	8924.04	8127.98	7049.44	4016.45	4325.33	2413.79	5207.78	6410.68	5099.57
5.76_599.2138m/z	599.214	5.76045	neg	Lappaol C	HMDB0301813	Unclassified	Unclassified	Unclassified			46	35.8	M+FA-H	C30H34O10	0.668443	22379.1	24056.7	24631.8	25654.7	45531.4	46511.7	48742.5	68012.5	46535.9	48753.9	4635.17	3871.08	3324.9	3616.01	3075.33	3719.85
6.33_215.1888n	238.178	6.33282	pos	12-amino-dodecanoic acid	LMFA01100005	Lipids and lipid-like molecules	Fatty Acyls	Fatty Acids and Conjugates			46	34.5	M+H, M+Na	C12H25NO2	1.28561	21669.5	23642.9	23930.7	21807	20226.9	14418.8	24796.6	25692.9	17250.5	19026.8	14901.4	16655.4	14220.4	12665.9	12610.4	14455.8
6.86_310.1638m/z	310.164	6.86368	neg	Arginylhistidine	HMDB0028711	Organic acids and derivatives	Carboxylic acids and derivatives	Amino acids, peptides, and analogues			46	35.5	M-H	C12H21N7O3	1.43099	8659.72	9426.93	9087.5	8522.52	8991.46	7361.27	8907.39	10396.2	9938.63	7870.77	6699.21	7982.55	6610.37	5760.04	5737.51	4964.94
9.89_226.1935n	227.201	9.8876	pos	Myristoleic acid	6424	Lipids and lipid-like molecules	Fatty Acyls	Fatty acids and conjugates	*	C08322	46	37.3	M+H, M+Na	C14H26O2	0.795679	29128.9	30518.3	29942.4	29921	34541	31563.1	39330.7	33874.6	30953.7	30852.7	23859.3	24651.3	26391.1	24455.9	25733.2	26779.4
13.01_423.3622m/z	423.362	13.0127	pos	28-Hydroxy-14-taraxeren-3-one	HMDB0037033	Lipids and lipid-like molecules	Prenol lipids	Sesterterpenoids	*		45.9	36	M+H-H2O	C30H48O2	0.188872	105727	102439	97068.1	100763	129134	138856	129389	125314	133245	127357	91727.5	87142.3	95742.6	85272.4	78468.2	74921.5
3.55_181.0498m/z	181.05	3.55343	pos	(E)-3-(2,3-Dihydroxyphenyl)-2-propenoic acid	HMDB0032057	Phenylpropanoids and polyketides	Cinnamic acids and derivatives	Hydroxycinnamic acids and derivatives	**	C12623	45.9	34.5	M+H	C9H8O4	1.32165	3665.6	4597.21	5975.14	6257.09	3171.79	2941.49	3297.38	3601.69	4476.77	3272.22	5897.18	7539.43	6818.63	6594.18	7948.43	7489.85
3.79_114.0918m/z	114.092	3.78618	pos	Aminocaproic acid	HMDB0001901	Lipids and lipid-like molecules	Fatty Acyls	Fatty acids and conjugates	**	C02378	45.9	36.1	M+H-H2O	C6H13NO2	3.13103	24365.5	24232.2	24786	24612.5	26476.4	25449.3	28528.1	27521.1	26771.5	26253	20903.1	21954.5	21961	20935.6	17361.2	23812.6
4.13_394.1839n	439.182	4.12783	neg	cis-3-Hexenyl b-primeveroside	HMDB0031690	Lipids and lipid-like molecules	Fatty Acyls	Fatty acyl glycosides	*		45.9	30.8	M-H, M+FA-H	C17H30O10	0.12665	677559	674557	690674	686684	344684	363202	364828	335550	364588	365776	1.00662e+06	1.00727e+06	1.00485e+06	964461	976542	925677
4.17_351.1052m/z	351.105	4.17417	pos	Ethylvanillin glucoside	HMDB0037682	Organic oxygen compounds	Organooxygen compounds	Carbohydrates and carbohydrate conjugates			45.9	34.5	M+Na	C15H20O8	0.458314	52140.8	50469.7	51838.7	47947.9	51850.5	54732.9	51332.1	51041.6	51547.7	47773.3	46821.8	45806.1	44632.7	47004.4	50637.5	47321.4
4.38_367.1035m/z	367.103	4.37958	neg	3-O-Feruloylquinic acid	87130	Organic oxygen compounds	Organooxygen compounds	Alcohols and polyols	*	C02572	45.9	34.5	M-H	C17H20O9	0.0245872	23031.3	23486	23945.5	25100.4	43610.8	54057.8	33141.4	39699.6	32623.5	33868.3	14935.2	12925.7	10702.1	16552	15784	16790.1
4.72_137.0962m/z	137.096	4.72232	pos	5,7-nonadienoic acid	LMFA01030450	Lipids and lipid-like molecules	Fatty Acyls	Fatty Acids and Conjugates			45.9	33	M+H-H2O	C9H14O2	1.01002	18129.4	19799.2	19769	20020.5	14614.6	15310.3	14747.3	13805	14642.2	14694.8	27555.9	26522.5	26700.8	23763.4	21036.9	24608.3
4.74_395.1919m/z	395.192	4.74282	neg	methyl 9-(alpha-D-galactosyloxy)nonanoate	LMFA13010150	Lipids and lipid-like molecules	Fatty Acyls	Fatty acyl glycosides			45.9	36.9	M+FA-H	C16H30O8	-0.981421	35802.3	34389.9	35864.4	36413.3	35764.7	40619.2	34200.4	36753.7	31963.5	33937.5	38072.3	40155.1	40144.6	35850.8	40783.3	37185.5
4.81_133.0498m/z	133.05	4.80862	pos	L-Ribulose	63110	Organic oxygen compounds	Organooxygen compounds	Carbohydrates and carbohydrate conjugates	**	C00508	45.9	33.7	M+H-H2O	C5H10O5	1.50387	6188.67	5695.28	6401.29	5920.7	5540.34	6642.38	5959.87	4875.05	6505.41	5891.19	7224.61	6667.71	7033.59	7124.04	11159.7	6527.86
6.21_643.2407m/z	643.241	6.2095	neg	kaempferide 3-glucoside-7-rhamnoside	HMDB0304576	Lipids and lipid-like molecules	Polyketides	Flavonoids			45.9	37.2	M-H	C33H40O13	1.68314	32829	29772	29489.9	30952.9	48383.3	56259.5	58411.8	92198.8	60106	60223.9	11022.3	10811.3	11509.6	10598	10529.2	7617.96
7.86_201.1499m/z	201.15	7.85743	neg	omega-hydroxy hendecanoic acid	LMFA01050035	Lipids and lipid-like molecules	Fatty Acyls	Fatty Acids and Conjugates			45.9	37.8	M-H	C11H22O3	1.16633	8690.86	8864.19	8685.78	8957.9	10032.3	8238.27	9080.98	9022.53	8912.15	12302.5	6920.32	7298.7	6520.95	7633.72	7086.39	7032.37
8.84_105.0706m/z	105.071	8.8377	pos	Styrene	66571	Benzenoids	Benzene and substituted derivatives	Styrenes	*	C19506	45.9	44.8	M+H	C8H8	6.82288	4728.83	4947.64	4768.58	4659.4	3852.41	5677.17	3197.59	7101.99	5007.12	2959.41	5697.89	4115.72	4641.64	5823.15	5831.34	4158.75
0.68_202.0721m/z	202.072	0.67675	neg	N-Acetyl-D-glucosamine	HMDB0000215	Organic oxygen compounds	Organooxygen compounds	Carbohydrates and carbohydrate conjugates	**	C00140	45.8	34.9	M-H2O-H	C8H15NO6	0.11508	43027.9	50124.3	42948.2	63991.2	105179	122736	94595.7	72393	87870.1	125358	44693.1	34086.6	33944.8	34464.2	39397.5	43457.2
0.72_307.0962m/z	307.096	0.7194	pos	gamma-Glutamyl-S-(1-propenyl)cysteine sulfoxide	HMDB0031870	Organic acids and derivatives	Carboxylic acids and derivatives	Amino acids, peptides, and analogues	*		45.8	40.1	M+H	C11H18N2O6S	1.24812	87983.2	130993	82471.1	78077.4	118777	129589	89812.4	118829	106198	114520	108720	141259	131239	99144.6	122932	105031
10.63_194.0813m/z	194.081	10.6309	pos	4-Methylumbelliferone	HMDB0059622	Phenylpropanoids and polyketides	Coumarins and derivatives	Hydroxycoumarins	*	C03081	45.8	33.5	M+NH4	C10H8O3	0.862435	4762.44	5560.5	6959.72	6371.31	1895.29	1877.06	2279.67	1993.39	2418.24	2375.63	8819.51	7237.68	8162.35	7724.32	8406.59	10699.3
11.21_400.3343n	383.331	11.2092	pos	15-ketocholestene	LMST01010269	Lipids and lipid-like molecules	Sterol Lipids	Sterols			45.8	34.1	M+H-H2O, M+H	C27H44O2	0.507971	94906.3	92311.6	79317.6	82139.4	150061	171282	140545	130934	174904	161709	51856.3	37421.6	42662.6	37419.9	37959.2	38717.8
15.13_613.4828m/z	613.483	15.1317	pos	DG(18:3(6Z,9Z,12Z)/18:3(9Z,12Z,15Z)/0:0)	HMDB0007279	Lipids and lipid-like molecules	Fatty Acyls	Lineolic acids and derivatives			45.8	37.5	M+H	C39H64O5	0.300536	34674.2	44091.5	50792.6	45407.1	34726.2	27900.6	33371.3	37010.9	42466	39781.4	45536.7	35913.5	42580.9	48338.9	38702.4	58076.2
4.33_296.0896n	295.082	4.32527	neg	rhamnetin 3-rhamninoside	HMDB0304579	Lipids and lipid-like molecules	Polyketides	Flavonoids			45.8	35.3	M-H, M+FA-H	C14H16O7	-0.16876	39093	41754.2	43618.4	43899.6	36421.9	40241	38159.3	38639	41010.5	38965.2	28131.7	32699.4	32131.2	32987.4	31389.4	29771.5
4.47_433.2081m/z	433.208	4.47073	neg	5a,6a-Epoxy-7E-megastigmene-3a,9e-diol 3-glucoside	HMDB0031676	Organic oxygen compounds	Organooxygen compounds	Carbohydrates and carbohydrate conjugates	*		45.8	35.4	M+FA-H	C19H32O8	0.551953	61274.7	64586.7	67640.8	67655.3	51912.1	50877.7	55167.9	57158.1	51924.4	53596.6	73720.1	78195.5	85602.3	70766.6	74547.5	68361.2
5.87_507.2084m/z	507.208	5.87248	neg	6-O-Oleuropeoylsucrose	HMDB0038117	Lipids and lipid-like molecules	Saccharolipids	Unclassified			45.8	37	M-H	C22H36O13	0.0900575	27180.7	28400.4	25542.6	26720.1	29977.3	30164	31313.9	49533.7	35363	37073	27367.8	22815.8	25686.8	19308.7	17543.8	23455.5
8.67_341.2779m/z	341.278	8.67407	pos	CUDA	44975	Unclassified	Unclassified	Unclassified			45.8	41.2	M+H	C19H36N2O3	-5.86315	59153.8	58424.2	52582.8	53285.9	64354.3	60763.1	63802.2	69339.9	62567.9	56035.1	45987.4	49185	48824.5	46982	50542.1	49133.5
9.04_179.1434m/z	179.143	9.04193	pos	7Z,9E-dodecadienoic acid	LMFA01030237	Lipids and lipid-like molecules	Fatty Acyls	Fatty Acids and Conjugates			45.8	33.1	M+H-H2O	C12H20O2	1.60339	4196.47	4552.73	4290.56	4331.05	2318.14	2470.89	2688.94	2156.89	2853.81	2532.62	6451.13	6698.33	7622.3	6066.04	6015.91	5958.43
9.38_324.2875m/z	324.287	9.37735	pos	Enigmol	LMSP01080058	Lipids and lipid-like molecules	Sphingolipids	Sphingoid bases			45.8	32.9	M+Na	C18H39NO2	0.576003	98244.2	97824.3	100962	94777.2	136287	79559.7	116602	137268	118673	116829	60765.8	109362	84451	77011.2	65937.7	88724.5
9.70_517.3174n	518.325	9.70332	pos	PC(18:3(6Z,9Z,12Z)/0:0)	LMGP01050128	Lipids and lipid-like molecules	Glycerophospholipids	Glycerophosphocholines			45.8	32.9	M+H, M+Na	C26H48NO7P	1.00069	153084	149951	152681	136249	124962	130249	120852	117350	131745	103205	157190	161729	141826	137690	136294	136691
9.89_263.1653m/z	263.165	9.89063	neg	(6E,8R,10Z)-8-hydroxy-3-oxohexadecadienoic acid	HMDB0062365	Lipids and lipid-like molecules	Fatty Acyls	Fatty acids and conjugates			45.8	33.5	M-H2O-H	C16H26O4	0.245428	22766.7	22679.3	23318.6	22712.3	23827	22645.2	25192.1	25709.5	23073.8	22977.4	18441.8	19769.7	20113.5	20546.3	20779.3	19931
1.57_163.0868m/z	163.087	1.57152	pos	5-Hydroxykynurenamine	HMDB0004076	Organic oxygen compounds	Organooxygen compounds	Carbonyl compounds	**	C05638	45.7	34.9	M+H-H2O	C9H12N2O2	1.1262	15847	16425.7	17491	16955.5	9137.07	10023.6	10221.3	8304.01	8957.32	8602.57	24176.8	24071	27576.6	24733	23096.6	24353.9
10.63_164.0707m/z	164.071	10.6309	pos	4,6,7-Trihydroxy-1,2,3,4-tetrahydroisoquinoline	HMDB0060280	Organoheterocyclic compounds	Tetrahydroisoquinolines	Unclassified			45.7	39.6	M+H-H2O	C9H11NO3	0.653166	6871.77	6859.9	9323.49	8650.05	3244.24	3356.26	2966.3	3018.95	2955.99	3192.86	12049.6	11129.3	12132	11668.1	12095.3	12215.9
10.81_516.3451n	499.342	10.8115	pos	(-)-Fusidic acid	LMPR0106040001	Lipids and lipid-like molecules	Prenol lipids	Isoprenoids			45.7	32.6	M+H-H2O, M+H	C31H48O6	0.0841662	210656	178290	186145	197268	811561	230982	247509	190862	286488	302936	75919	61413.4	56684.6	65562.7	58224.2	182251
12.55_142.1227m/z	142.123	12.5508	pos	3-(Aminomethyl)-5-methylhexanoic acid	HMDB0245784	Organic acids and derivatives	Carboxylic acids and derivatives	Amino acids, peptides, and analogues			45.7	38.4	M+H-H2O	C8H17NO2	0.509266	8446.34	11987.6	10346	7758.34	10127.8	10555.5	11617.1	8660.44	8668.55	9574.4	10175.5	5797.38	8395.51	7895.87	5313.41	10014.4
12.66_424.3706n	425.378	12.6579	pos	Beta-Amyrone	265096	Unclassified	Unclassified	Unclassified			45.7	33.8	M+H-H2O, M+H	C30H48O	0.0853946	320011	425519	279136	292970	440278	460161	462696	432093	441075	528146	271647	284533	277915	283668	236540	238431
14.48_367.3210m/z	367.321	14.4844	pos	MG(0:0/20:1(11Z)/0:0)	HMDB0011543	Lipids and lipid-like molecules	Endocannabinoids	Unclassified			45.7	42.9	M+H-H2O	C23H44O4	0.800366	60672.9	58095.7	71230.8	67128	46790.2	56419.7	59035.4	57586.9	53619.4	60484.8	63576.5	84479.9	97166.9	87503.3	81880.7	74484.4
14.54_731.5556n	776.554	14.5394	neg	GlcCer(t18:1(8Z)/16:0(2OH[S]))	LMSP05010042	Lipids and lipid-like molecules	Sphingolipids	Neutral glycosphingolipids			45.7	35.6	M-H, M+FA-H	C40H77NO10	1.17651	98550.7	90863.7	101580	95731.5	134172	115338	111828	112132	118820	84670.1	113188	115304	112423	121635	133379	118496
14.97_312.3261m/z	312.326	14.9706	pos	Phytal	HMDB0035654	Lipids and lipid-like molecules	Prenol lipids	Diterpenoids	*		45.7	31.7	M+NH4	C20H38O	0.0569907	11347.9	16749.3	16175.5	14195.4	16131.1	10166.5	19121.2	23864.3	22557.8	21280.1	14960.3	12291.7	11527.7	11109.4	9308.11	13680.8
2.68_354.1527n	399.151	2.67753	neg	Isopropyl apiosylglucoside	HMDB0041513	Organic oxygen compounds	Organooxygen compounds	Carbohydrates and carbohydrate conjugates	*		45.7	33	M-H, M+FA-H	C14H26O10	0.308125	48178.3	49036.4	47182.2	47119.7	51646.9	53977.8	52982.9	47751.6	47787.2	52119.2	50853.3	45848.4	46556.6	47459.6	47350.7	46610.6
3.74_329.1242m/z	329.124	3.74143	neg	(±)-3-(4-Hydroxyphenyl)-1,2-propanediol 4'-O-glucoside	HMDB0033082	Organic oxygen compounds	Organooxygen compounds	Carbohydrates and carbohydrate conjugates	*		45.7	34.8	M-H	C15H22O8	0.0415002	16793.9	16084.1	16375.2	17487.8	11644.9	12119.5	10603.9	10603.8	10474.7	11067.8	27136	25452.1	26376.3	28448.2	27957.6	23191.9
4.17_397.1472m/z	397.147	4.17417	pos	8-Epideoxyloganin	LMPR0102070020	Lipids and lipid-like molecules	Prenol lipids	Isoprenoids		C11648	45.7	34.2	M+Na	C17H26O9	0.911791	92160.5	80434	78098.8	80999.9	132232	141606	126538	144440	108387	121037	55914.3	55123	54543.7	53417	54314.1	52992.4
4.45_449.1092m/z	449.109	4.45242	neg	Maesopsin 6-glucoside	HMDB0031555	Phenylpropanoids and polyketides	Flavonoids	Flavonoid glycosides	*		45.7	36	M-H	C21H22O11	0.520948	34619.1	35634	39163.9	38798.6	36121.5	44794.3	37767.7	38531.4	40841.3	42481.2	34050.4	34796.8	35707.4	34177.9	30380.8	32283.2
4.71_169.0861m/z	169.086	4.70525	pos	5-Butyltetrahydro-2-oxo-3-furancarboxylic acid	HMDB0030992	Organoheterocyclic compounds	Lactones	Gamma butyrolactones			45.7	33.3	M+H-H2O	C9H14O4	0.981071	17030	19195.9	20597.3	20774.9	15867.3	17709.9	17102.7	16701.5	19177.6	16611	22602.4	22239.7	24280.9	22836.6	22079.6	24071.8
4.86_163.1119m/z	163.112	4.86162	pos	Jasmolone	HMDB0030039	Organic oxygen compounds	Organooxygen compounds	Alcohols and polyols	*		45.7	31.4	M+H-H2O	C11H16O2	0.68146	26657.9	27595.9	27643.7	28002.2	20977.7	23201.2	23679.5	23424	21773.1	21144.5	32421.3	33064	34455.2	36027.1	31433.3	34647.6
0.62_188.1527n	189.16	0.6222	pos	N6,N6,N6-Trimethyl-L-lysine	HMDB0001325	Organic acids and derivatives	Carboxylic acids and derivatives	Amino acids, peptides, and analogues	**	C03793	45.6	39.1	M+H, M+K	C9H20N2O2	1.09637	145373	153127	159290	161571	123121	129212	134044	122822	134335	132967	24264.3	17363.1	20719.9	21960.1	23985.9	23641.8
0.66_150.1126m/z	150.113	0.6578	pos	Triethanolamine	268150	Organic nitrogen compounds	Organonitrogen compounds	Amines	**	C06771	45.6	35.6	M+H	C6H15NO3	0.897148	13268.6	13503.3	15864.7	14676.9	16227.8	9718.01	16211.7	14267.6	13891.8	14727.2	21515.1	22890.9	32160.9	18092.5	13176.1	19913.7
11.33_617.3666m/z	617.367	11.3347	pos	Pandaroside B	LMST05050004	Lipids and lipid-like molecules	Sterol Lipids	Steroid conjugates			45.6	41.6	M+H-H2O	C35H54O10	-2.8627	140228	118527	155776	139633	80439.3	77644.7	66980	59661.6	71459.6	64167.5	235434	249409	286895	242655	171278	214616
11.70_443.3890m/z	443.389	11.702	pos	Myrrhanol A	LMPR0106240001	Lipids and lipid-like molecules	Prenol lipids	Isoprenoids			45.6	34.7	M+H-H2O	C30H52O3	1.44845	45573.2	47752.7	41774.5	40196	67386.6	69140.3	64119.3	55996.9	64139.8	66630	35047.1	29490.1	29882	28457	31942.9	23401.1
12.55_156.1383m/z	156.138	12.5508	pos	3R-aminononanoic acid	LMFA01100019	Lipids and lipid-like molecules	Fatty Acyls	Fatty Acids and Conjugates			45.6	38.2	M+H-H2O	C9H19NO2	0.00411671	10872.9	15061.2	14073.1	12550.5	17498.6	14329.1	16802.4	13651.9	10639.7	15222.4	13305.2	9673.41	11823.4	12179.2	8776.26	12189.4
12.98_228.1961m/z	228.196	12.9768	pos	11-tridecynoic acid	LMFA01030604	Lipids and lipid-like molecules	Fatty Acyls	Fatty Acids and Conjugates			45.6	31.5	M+NH4	C13H22O2	1.18585	65405.8	56419.9	60276.8	67487.6	55406.6	46898.7	63862.4	60480.9	51275.8	48241.4	51061.2	44619	41193.1	37891.6	37714.8	46456.6
13.73_589.4084m/z	589.408	13.7276	pos	22-Angeloyltheasapogenol A	HMDB0032831	Lipids and lipid-like molecules	Prenol lipids	Triterpenoids	*		45.6	39.7	M+H	C35H56O7	-2.59628	110947	145191	193089	167835	104664	112311	106399	86246.6	111921	100187	240502	285044	362466	317282	335382	252980
14.94_113.0713m/z	113.071	14.935	pos	L-cis-3-Amino-2-pyrrolidinecarboxylic acid	HMDB0029396	Organic acids and derivatives	Carboxylic acids and derivatives	Amino acids, peptides, and analogues	*		45.6	32.7	M+H-H2O	C5H10N2O2	2.99891	1.23347e+06	1.40289e+06	1.14917e+06	1.20634e+06	1.31321e+06	1.35856e+06	1.42188e+06	1.50761e+06	1.4639e+06	1.74696e+06	1.07646e+06	1.18879e+06	1.08228e+06	1.06241e+06	943860	1.0927e+06
4.33_330.0952n	329.088	4.32527	neg	Hydroxytyrosol 3'-glucuronide	HMDB0240529	Organic oxygen compounds	Organooxygen compounds	Carbohydrates and carbohydrate conjugates			45.6	32.3	M-H, M+FA-H, 2M-H	C14H18O9	0.321281	235618	240672	248862	247908	160342	203424	162628	149764	173334	173334	362830	353821	378870	323476	312594	304440
5.00_385.1505m/z	385.151	4.99768	neg	8-Acetyl-T2 tetrol	HMDB0036160	Lipids and lipid-like molecules	Prenol lipids	Sesquiterpenoids			45.6	32	M+FA-H	C17H24O7	0.359348	68890.4	71596	68927.5	70723.2	35178.5	38694.4	32549.3	32780.9	32827.4	35171.7	129293	120118	121861	114338	107145	100532
7.61_345.2283m/z	345.228	7.61365	neg	9,10-dihydroxy-13-hydroperoxy-11-octadecenoic acid	LMFA02000160	Lipids and lipid-like molecules	Fatty Acyls	Octadecanoids			45.6	35.1	M-H	C18H34O6	0.242674	15018.6	15239.7	15035.7	14532.2	16445.3	15353.4	15606.5	11410.1	19312	16357.4	14174.8	14840.4	16667	14544.2	13748.5	15437.4
8.03_353.2301m/z	353.23	8.03118	pos	15-keto-PGE1	36195	Lipids and lipid-like molecules	Fatty Acyls	Eicosanoids		C04654	45.6	40.2	M+H	C20H32O5	-6.21424	137572	134287	126263	128585	2884.86	3259.25	2054.02	1915.27	2778.52	2121.75	3451.32	2948.21	3216.76	3240.65	3427.77	8173.95
9.87_384.3032n	385.31	9.8689	pos	26:6(8Z,11Z,14Z,17Z,20Z,23Z)	LMFA01030838	Lipids and lipid-like molecules	Fatty Acyls	Fatty Acids and Conjugates			45.6	31.3	M+H-H2O, M+H	C26H40O2	0.96706	19577.1	20745.4	19954.5	22739.9	32260.3	33411.4	26954	25170.5	34908.7	28980	14489.5	15026.6	14971.6	14061.8	13262.2	14633.3
0.61_129.0791n	147.113	0.60685	pos	D-Pipecolic acid	HMDB0005960	Organic acids and derivatives	Carboxylic acids and derivatives	Amino acids, peptides, and analogues			45.5	34.8	M+H, M+NH4	C6H11NO2	1.24061	182152	203123	194074	216746	62810.2	52513.5	63266	60250.8	58988.7	69080.5	23356.1	22679.8	20462.7	23440.1	22696	27345
1.47_399.1265m/z	399.127	1.46787	pos	(1RS,2RS)-Guaiacylglycerol 1-glucoside	HMDB0033300	Organic oxygen compounds	Organooxygen compounds	Carbohydrates and carbohydrate conjugates			45.5	33.6	M+Na	C16H24O10	0.99945	111471	116923	112547	115945	189314	188508	170334	178631	172294	142141	81278.9	74703.2	68074.5	69313.8	57327.8	71873.8
10.23_203.1433m/z	203.143	10.2346	pos	Tetradecan-7,9-diynoic acid	LMFA01031094	Lipids and lipid-like molecules	Fatty Acyls	Fatty Acids and Conjugates			45.5	32.3	M+H-H2O	C14H20O2	1.31549	22774.8	23878.3	25403.7	25258.3	25369.2	25604.6	26178.4	26108	25948.9	27906.5	20991.9	20203.5	22060.4	20799.8	20899.9	23485.7
10.76_423.3087m/z	423.309	10.7577	pos	3-(Acetyloxy)-2-hydroxypropyl octadecanoate	HMDB0059929	Lipids and lipid-like molecules	Glycerolipids	Diradylglycerols			45.5	33.8	M+Na	C23H44O5	1.49211	112881	94861.6	102881	102512	56289.7	39321.6	34243.8	25750.7	37609	36537.6	151909	149576	164202	146692	150421	124015
11.22_605.3077m/z	605.308	11.223	neg	Fulvestrant	HMDB0015082	Lipids and lipid-like molecules	Steroids and steroid derivatives	Estrane steroids			45.5	43.9	M-H	C32H47F5O3S	-2.61573	29700.2	29028.4	27915.6	28447.3	36722	31267.1	36020.5	50659.8	38067.9	38059.7	21098.1	19386.1	21149.6	15067.2	17539.7	16692.2
11.46_324.2900m/z	324.29	11.4627	pos	Linoleoyl Ethanolamide	3718	Organic nitrogen compounds	Organonitrogen compounds	Amines			45.5	44.4	M+H	C20H37NO2	0.888437	22603.4	20694.8	25308.6	22843.6	18201	18339.4	15462.4	16957.4	17759.6	16784.7	10516.6	8734.24	7902.17	7003.35	8113.52	28104.6
13.44_234.1986n	217.195	13.435	pos	4E,6E,11Z-Hexadecatrienal	LMFA06000199	Lipids and lipid-like molecules	Fatty Acyls	Fatty aldehydes			45.5	32.6	M+H-H2O, M+H	C16H26O	0.922594	37707.9	39047	38833.7	41046.5	44389.3	46542.2	44948.6	43002.8	48012.4	51744.1	33792.7	29808.6	32684.2	30105.9	29853.1	29392.2
4.38_326.1216n	309.118	4.38288	pos	Rutinose	HMDB0302439	Unclassified	Unclassified	Unclassified			45.5	30.9	M+H-H2O, M+K	C12H22O10	1.04078	132301	124022	122786	128500	92397	96306.9	97500.4	105751	94004.6	90845.4	198781	192279	176932	166922	174305	170829
4.92_195.0300m/z	195.03	4.92403	neg	(E)-8-Hydroxy-2-octene-4,6-diynoic acid	HMDB0031515	Lipids and lipid-like molecules	Fatty Acyls	Fatty acids and conjugates	*		45.5	30.2	M+FA-H	C8H6O3	0.797001	9856.8	11662.1	11791.5	12276.4	6474.81	9612.12	7489.65	6203.79	6697.37	10048.6	9311.1	9148.89	11022.9	8278.56	8573.93	7030.55
9.52_274.1937n	275.201	9.5228	pos	6-[1]-ladderane hexanoic acid	LMFA01140085	Lipids and lipid-like molecules	Fatty Acyls	Fatty Acids and Conjugates			45.5	32.3	M+H-H2O, M+H	C18H26O2	1.40576	16519.7	16596.7	16626.6	16444.8	12360.1	11390.4	10110.6	11097.7	12377.1	13328.7	12543.3	11319.3	13116.3	11379.3	12251	12561.2
9.61_198.1854m/z	198.185	9.61428	pos	(3Z,6Z,9Z)-dodecatrienol	LMFA05000097	Lipids and lipid-like molecules	Fatty Acyls	Fatty alcohols		C08375	45.5	33.4	M+NH4	C12H20O	1.05475	9720.39	9959.16	9764.25	9900.84	11791.5	6961.47	13127	11296	8088.57	8155.1	5082.16	7964.85	6196.05	4874.21	4934.96	6826.79
1.15_189.0406m/z	189.041	1.15023	neg	2-O-Methylascorbic acid	HMDB0240294	Organoheterocyclic compounds	Dihydrofurans	Furanones			45.4	33.8	M-H	C7H10O6	0.819687	12268.7	14300	14571.1	13464.6	12876	13862.1	12562.1	14861.8	11685.7	12715.7	16363.3	16605.7	17357	17474	18935.1	15515.9
10.84_443.3018m/z	443.302	10.8368	neg	2-Stearyl citrate	HMDB0039225	Organic acids and derivatives	Carboxylic acids and derivatives	Tricarboxylic acids and derivatives			45.4	35	M-H	C24H44O7	0.832634	28422.8	27337.5	29593.2	29190.6	20079.8	28402.5	21064.5	15122.8	24307.7	21382.3	32453.5	34055.1	36086.2	36393.2	36185.9	39120.4
11.59_559.3612m/z	559.361	11.5912	pos	Cyclopassifloic acid A	HMDB0035943	Lipids and lipid-like molecules	Steroids and steroid derivatives	Cycloartanols and derivatives	*		45.4	35.2	M+Na	C31H52O7	1.31049	39775	34028	43321.2	42263.1	23793.7	28550.9	20966.8	11981.8	16496.1	22442.2	61513.4	59792.3	72947.3	57071.5	54012	49640.2
12.12_210.1855m/z	210.186	12.1179	pos	Vitispirane	HMDB0036818	Organoheterocyclic compounds	Tetrahydrofurans	Unclassified	*		45.4	31.2	M+NH4	C13H20O	1.35061	13194	11409.1	12028.2	12321.4	14962	13423.1	13888.1	14243.6	12522.6	11668.5	10114.2	11252.2	10345.2	9597.94	8751.88	10097.8
14.70_228.1959m/z	228.196	14.7011	pos	8-tridecynoic acid	LMFA01030601	Lipids and lipid-like molecules	Fatty Acyls	Fatty Acids and Conjugates			45.4	36.4	M+NH4	C13H22O2	0.497415	15069.3	17778.3	16090.4	15417.5	13647.2	13665.9	14091.2	16124	16423.5	18731.4	13813	14373.6	13939.6	16154.8	11295.1	15655.2
2.67_196.0972m/z	196.097	2.66988	pos	(S)-Isosclerone	HMDB0038712	Benzenoids	Tetralins	Unclassified	*		45.4	32.8	M+NH4	C10H10O3	2.01827	148593	163438	167646	172979	9437.02	10908.9	14087.4	15220.7	15324.4	18674.2	16903.8	17993.8	18556.3	19996.4	26584.5	26653.5
3.65_331.1032m/z	331.103	3.6482	neg	3-Hydroxy-4,6-heptadiyne-1-yl 1-glucoside	HMDB0038964	Lipids and lipid-like molecules	Fatty Acyls	Fatty acyl glycosides	*		45.4	31.8	M+FA-H	C13H18O7	-0.911605	34331.9	32315.8	32673.3	35765.1	18609.5	15922.4	15063.8	19040.9	17522.5	17411	14070.2	14368.7	15229.8	13858.5	14117.9	18463.2
4.23_121.1015m/z	121.102	4.22618	pos	(2E,6E)-2,6-Nonadienal	HMDB0031261	Organic oxygen compounds	Organooxygen compounds	Carbonyl compounds	*		45.4	32.5	M+H-H2O	C9H14O	2.46407	10588.7	10310.5	11217.9	10605.9	11595.6	11447.8	11169.4	12068.9	11754.6	11684.4	11169.4	10446.1	11920.4	10123	8230.1	10761
4.38_611.1623m/z	611.162	4.37958	neg	Cassiaside B	HMDB0038477	Organoheterocyclic compounds	Naphthopyrans	Naphthopyranones	*		45.4	34.6	M+FA-H	C26H30O14	0.894918	62425.7	68916.7	72203.4	87588.7	69563.5	67297	56738.6	36328.6	52667	56132.9	10399.7	17010.4	14006.6	16002.4	18117.5	27949.8
[truncated: 5,964 more rows]

## Sheet: Table S2.
Supplemental Table S2. Significantly different metabolites in nonbagging vs. bagging apple peels.
[truncated: 395 more rows]

## Sheet: Table S3.
Supplemental Table S3. qRT-PCR primer sequence
	Gene	Primer	Sequense (5’-3’)
	MD14G1210700	For	ATCTGCTTGTCGTGTCCGTT
[truncated: 13 more rows]
